# Supplementary material for: Revisiting Hyaluronan Catabolism in Bacteroides: Pathway Conservation, Overlooked Proteins, and Predictive Accuracy
Source: Microbiologyopen. 2026 Feb 5;15(1):e70227. doi: 10.1002/mbo3.70227 (PMC12877422; doi:10.1002/mbo3.70227)
Supplement: Supplementary file 2 — Table_S2. [file MBO3-15-e70227-s001.xlsx]

## Sheet: Table2
Table S2: Comparative analysis of GAG-specific PUL-encoded proteins within Bacteroides acidifaciens species. This analysis revealed a high level of conservation of these pathway components among all examined B. acidifaciens strains

## Sheet: BA-BT1596
qseqid	sseqid	pident	length	mismatch	gapopen	qstart	qend	sstart	send	evalue	bitscore	QueryLength	QueryCoverage	Strain
BA-BT1596	RLT78491.1	98.545	481	7	0	8	488	1	481	0	999	488	0.985656	GCA_003671855.1
BA-BT1596	TFU45104.1	98.545	481	7	0	8	488	1	481	0	999	488	0.985656	GCA_004569485.1
BA-BT1596	TGX99054.1	98.129	481	9	0	8	488	1	481	0	994	488	0.985656	GCA_004794095.1
BA-BT1596	NDO53110.1	98.545	481	7	0	8	488	1	481	0	999	488	0.985656	GCA_010206385.1
BA-BT1596	GFH87754.1	98.361	488	8	0	1	488	1	488	0	1012	488	1	GCA_011958815.1
BA-BT1596	MBF0731670.1	98.361	488	8	0	1	488	1	488	0	1012	488	1	GCA_015234815.1
BA-BT1596	MBF0834810.1	98.361	488	8	0	1	488	1	488	0	1012	488	1	GCA_015235485.1
BA-BT1596	MCR1999153.1	98.361	488	8	0	1	488	1	488	0	1013	488	1	GCA_024623065.1
BA-BT1596	MCR2004389.1	98.361	488	8	0	1	488	1	488	0	1013	488	1	GCA_024623115.1
BA-BT1596	MDE6822203.1	100	488	0	0	1	488	1	488	0	1027	488	1	GCA_029064105.1
BA-BT1596	MDE6988076.1	100	488	0	0	1	488	1	488	0	1027	488	1	GCA_029064885.1
BA-BT1596	MEY8479549.1	98.361	488	8	0	1	488	1	488	0	1012	488	1	GCA_041225095.1
BA-BT1596	MFG6411500.1	98.361	488	8	0	1	488	1	488	0	1013	488	1	GCA_043558005.1
BA-BT1596	WP_044653758.1	97.131	488	14	0	1	488	1	488	0	1009	488	1	GCF_000944395.1
BA-BT1596	WP_183128336.1	98.566	488	7	0	1	488	1	488	0	1014	488	1	GCF_003671855.1
BA-BT1596	WP_162222276.1	98.361	488	8	0	1	488	1	488	0	1012	488	1	GCF_004569485.1
BA-BT1596	WP_168355453.1	98.156	488	9	0	1	488	1	488	0	1009	488	1	GCF_004794095.1
BA-BT1596	WP_162222276.1	98.361	488	8	0	1	488	1	488	0	1012	488	1	GCF_009775635.1
BA-BT1596	WP_162222276.1	98.361	488	8	0	1	488	1	488	0	1012	488	1	GCF_010206385.1
BA-BT1596	WP_162222276.1	98.361	488	8	0	1	488	1	488	0	1012	488	1	GCF_011958815.1
BA-BT1596	WP_162222276.1	98.361	488	8	0	1	488	1	488	0	1012	488	1	GCF_015234815.1
BA-BT1596	WP_162222276.1	98.361	488	8	0	1	488	1	488	0	1012	488	1	GCF_015235485.1
BA-BT1596	WP_217938549.1	98.361	488	8	0	1	488	1	488	0	1013	488	1	GCF_024623065.1
BA-BT1596	WP_217938549.1	98.361	488	8	0	1	488	1	488	0	1013	488	1	GCF_024623115.1
BA-BT1596	WP_303875678.1	100	488	0	0	1	488	1	488	0	1027	488	1	GCF_029064105.1
BA-BT1596	WP_336616595.1	97.951	488	10	0	1	488	1	488	0	1008	488	1	GCF_037126775.1
BA-BT1596	WP_336616595.1	97.951	488	10	0	1	488	1	488	0	1008	488	1	GCF_037126785.1
BA-BT1596	WP_336616595.1	97.951	488	10	0	1	488	1	488	0	1008	488	1	GCF_037126795.1
BA-BT1596	WP_336616595.1	97.951	488	10	0	1	488	1	488	0	1008	488	1	GCF_037126845.1
BA-BT1596	WP_336616595.1	97.951	488	10	0	1	488	1	488	0	1008	488	1	GCF_037126855.1
BA-BT1596	WP_336616595.1	97.951	488	10	0	1	488	1	488	0	1008	488	1	GCF_037126885.1
BA-BT1596	WP_336616595.1	97.951	488	10	0	1	488	1	488	0	1008	488	1	GCF_037126945.1
BA-BT1596	WP_336616595.1	97.951	488	10	0	1	488	1	488	0	1008	488	1	GCF_037126965.1
BA-BT1596	WP_336616595.1	97.951	488	10	0	1	488	1	488	0	1008	488	1	GCF_037126985.1
BA-BT1596	WP_336616595.1	97.951	488	10	0	1	488	1	488	0	1008	488	1	GCF_037127005.1
BA-BT1596	WP_336616595.1	97.951	488	10	0	1	488	1	488	0	1008	488	1	GCF_037127015.1
BA-BT1596	WP_336616595.1	97.951	488	10	0	1	488	1	488	0	1008	488	1	GCF_037127045.1
BA-BT1596	WP_336616595.1	97.951	488	10	0	1	488	1	488	0	1008	488	1	GCF_037127055.1
BA-BT1596	WP_336616595.1	97.951	488	10	0	1	488	1	488	0	1008	488	1	GCF_037127075.1
BA-BT1596	WP_336616595.1	97.951	488	10	0	1	488	1	488	0	1008	488	1	GCF_037127105.1
BA-BT1596	WP_336616595.1	97.951	488	10	0	1	488	1	488	0	1008	488	1	GCF_037127115.1
BA-BT1596	WP_336616595.1	97.951	488	10	0	1	488	1	488	0	1008	488	1	GCF_037127145.1
BA-BT1596	WP_336616595.1	97.951	488	10	0	1	488	1	488	0	1008	488	1	GCF_037127185.1
BA-BT1596	WP_336616595.1	97.951	488	10	0	1	488	1	488	0	1008	488	1	GCF_037127205.1
BA-BT1596	WP_162222276.1	98.361	488	8	0	1	488	1	488	0	1012	488	1	GCF_041225095.1
BA-BT1596	WP_162222276.1	98.361	488	8	0	1	488	1	488	0	1012	488	1	GCF_902362675.1
BA-BT1596	WP_175628814.1	99.795	488	1	0	1	488	1	488	0	1025	488	1	GCF_903181435.1
BA-BT1596	WP_217938549.1	98.361	488	8	0	1	488	1	488	0	1013	488	1	GCF_910574325.1
BA-BT1596	WP_217938549.1	98.361	488	8	0	1	488	1	488	0	1013	488	1	GCF_910575425.1
BA-BT1596	WP_217938549.1	98.361	488	8	0	1	488	1	488	0	1013	488	1	GCF_910575745.1
BA-BT1596	WP_217938549.1	98.361	488	8	0	1	488	1	488	0	1013	488	1	GCF_910575935.1
BA-BT1596	WP_217938549.1	98.361	488	8	0	1	488	1	488	0	1013	488	1	GCF_910576515.1
BA-BT1596	WP_217938549.1	98.361	488	8	0	1	488	1	488	0	1013	488	1	GCF_910576575.1
BA-BT1596	WP_162222276.1	98.361	488	8	0	1	488	1	488	0	1012	488	1	GCF_932750975.1
BA-BT1596	WP_162222276.1	98.361	488	8	0	1	488	1	488	0	1012	488	1	GCF_937891455.1
BA-BT1596	WP_183128336.1	98.566	488	7	0	1	488	1	488	0	1014	488	1	GCF_947040545.1
BA-BT1596	WP_217938549.1	98.361	488	8	0	1	488	1	488	0	1013	488	1	GCF_947053855.1
BA-BT1596	WP_162222276.1	98.361	488	8	0	1	488	1	488	0	1012	488	1	GCF_947068035.1
BA-BT1596	WP_162222276.1	98.361	488	8	0	1	488	1	488	0	1012	488	1	GCF_947074935.1
BA-BT1596	WP_162222276.1	98.361	488	8	0	1	488	1	488	0	1012	488	1	GCF_947086915.1
BA-BT1596	WP_168355453.1	98.156	488	9	0	1	488	1	488	0	1009	488	1	GCF_947172185.1
BA-BT1596	WP_303875678.1	100	488	0	0	1	488	1	488	0	1027	488	1	GCF_947174895.1
BA-BT1596	WP_183128336.1	98.566	488	7	0	1	488	1	488	0	1014	488	1	GCF_947246025.1
BA-BT1596	WP_217938549.1	98.361	488	8	0	1	488	1	488	0	1013	488	1	GCF_947346605.1
BA-BT1596	WP_162222276.1	98.361	488	8	0	1	488	1	488	0	1012	488	1	GCF_947362115.1
BA-BT1596	WP_279120789.1	98.156	488	9	0	1	488	1	488	0	1011	488	1	GCF_947363315.1
BA-BT1596	WP_183128336.1	98.566	488	7	0	1	488	1	488	0	1014	488	1	GCF_947366735.1
BA-BT1596	WP_162222276.1	98.361	488	8	0	1	488	1	488	0	1012	488	1	GCF_947368045.1
BA-BT1596	WP_217938549.1	98.361	488	8	0	1	488	1	488	0	1013	488	1	GCF_947387665.1
BA-BT1596	WP_162222276.1	98.361	488	8	0	1	488	1	488	0	1012	488	1	GCF_947389115.1
BA-BT1596	WP_162222276.1	98.361	488	8	0	1	488	1	488	0	1012	488	1	GCF_947572155.1
BA-BT1596	WP_217938549.1	98.361	488	8	0	1	488	1	488	0	1013	488	1	GCF_947641525.1
BA-BT1596	WP_162222276.1	98.361	488	8	0	1	488	1	488	0	1012	488	1	GCF_947644335.1
BA-BT1596	WP_162222276.1	98.361	488	8	0	1	488	1	488	0	1012	488	1	GCF_947646815.1
BA-BT1596	WP_162222276.1	98.361	488	8	0	1	488	1	488	0	1012	488	1	GCF_947649075.1
BA-BT1596	WP_162222276.1	98.361	488	8	0	1	488	1	488	0	1012	488	1	GCF_947651045.1
BA-BT1596	WP_217938549.1	98.361	488	8	0	1	488	1	488	0	1013	488	1	GCF_948484595.1
BA-BT1596	WP_162222276.1	98.361	488	8	0	1	488	1	488	0	1012	488	1	GCF_948499685.1
BA-BT1596	WP_217938549.1	98.361	488	8	0	1	488	1	488	0	1013	488	1	GCF_948507765.1
BA-BT1596	WP_336525011.1	97.951	488	10	0	1	488	1	488	0	1009	488	1	GCF_948524155.1
BA-BT1596	WP_168355453.1	98.156	488	9	0	1	488	1	488	0	1009	488	1	GCF_948527805.1
BA-BT1596	WP_217938549.1	98.361	488	8	0	1	488	1	488	0	1013	488	1	GCF_948535675.1
BA-BT1596	WP_162222276.1	98.361	488	8	0	1	488	1	488	0	1012	488	1	GCF_948540075.1
BA-BT1596	WP_168355453.1	98.156	488	9	0	1	488	1	488	0	1009	488	1	GCF_948542355.1
BA-BT1596	WP_168355453.1	98.156	488	9	0	1	488	1	488	0	1009	488	1	GCF_948548145.1
BA-BT1596	WP_279120789.1	98.156	488	9	0	1	488	1	488	0	1011	488	1	GCF_948548625.1
BA-BT1596	WP_162222276.1	98.361	488	8	0	1	488	1	488	0	1012	488	1	GCF_948558555.1
BA-BT1596	WP_289752526.1	98.156	488	9	0	1	488	1	488	0	1012	488	1	GCF_948561305.1
BA-BT1596	WP_168355453.1	98.156	488	9	0	1	488	1	488	0	1009	488	1	GCF_948563185.1
BA-BT1596	WP_162222276.1	98.361	488	8	0	1	488	1	488	0	1012	488	1	GCF_948564985.1
BA-BT1596	WP_279120789.1	98.156	488	9	0	1	488	1	488	0	1011	488	1	GCF_948569365.1
BA-BT1596	WP_168355453.1	98.156	488	9	0	1	488	1	488	0	1009	488	1	GCF_948571295.1
BA-BT1596	WP_217938549.1	98.361	488	8	0	1	488	1	488	0	1013	488	1	GCF_948572695.1
BA-BT1596	WP_217938549.1	98.361	488	8	0	1	488	1	488	0	1013	488	1	GCF_948576015.1
BA-BT1596	WP_217938549.1	98.361	488	8	0	1	488	1	488	0	1013	488	1	GCF_948580315.1
BA-BT1596	WP_168355453.1	98.156	488	9	0	1	488	1	488	0	1009	488	1	GCF_948586845.1
BA-BT1596	WP_162222276.1	98.361	488	8	0	1	488	1	488	0	1012	488	1	GCF_948590095.1
BA-BT1596	WP_217938549.1	98.361	488	8	0	1	488	1	488	0	1013	488	1	GCF_948592645.1
BA-BT1596	WP_217938549.1	98.361	488	8	0	1	488	1	488	0	1013	488	1	GCF_948593785.1
BA-BT1596	WP_217938549.1	98.361	488	8	0	1	488	1	488	0	1013	488	1	GCF_948600145.1
BA-BT1596	WP_217938549.1	98.361	488	8	0	1	488	1	488	0	1013	488	1	GCF_948603685.1
BA-BT1596	WP_168355453.1	98.156	488	9	0	1	488	1	488	0	1009	488	1	GCF_948629865.1
BA-BT1596	WP_168355453.1	98.156	488	9	0	1	488	1	488	0	1009	488	1	GCF_948631155.1
BA-BT1596	WP_217938549.1	98.361	488	8	0	1	488	1	488	0	1013	488	1	GCF_948638415.1
BA-BT1596	WP_217938549.1	98.361	488	8	0	1	488	1	488	0	1013	488	1	GCF_948642225.1
BA-BT1596	WP_217938549.1	98.361	488	8	0	1	488	1	488	0	1013	488	1	GCF_948645135.1
BA-BT1596	WP_162222276.1	98.361	488	8	0	1	488	1	488	0	1012	488	1	GCF_948647835.1
BA-BT1596	WP_162222276.1	98.361	488	8	0	1	488	1	488	0	1012	488	1	GCF_948654765.1
BA-BT1596	WP_217938549.1	98.361	488	8	0	1	488	1	488	0	1013	488	1	GCF_948654925.1
BA-BT1596	WP_217938549.1	98.361	488	8	0	1	488	1	488	0	1013	488	1	GCF_948655245.1
BA-BT1596	WP_217938549.1	98.361	488	8	0	1	488	1	488	0	1013	488	1	GCF_948656285.1
BA-BT1596	WP_217938549.1	98.361	488	8	0	1	488	1	488	0	1013	488	1	GCF_948688615.1
BA-BT1596	WP_162222276.1	98.361	488	8	0	1	488	1	488	0	1012	488	1	GCF_948693805.1
BA-BT1596	WP_217938549.1	98.361	488	8	0	1	488	1	488	0	1013	488	1	GCF_948694765.1
BA-BT1596	WP_217938549.1	98.361	488	8	0	1	488	1	488	0	1013	488	1	GCF_948695785.1
BA-BT1596	WP_217938549.1	98.361	488	8	0	1	488	1	488	0	1013	488	1	GCF_948701235.1
BA-BT1596	WP_162222276.1	98.361	488	8	0	1	488	1	488	0	1012	488	1	GCF_948702985.1
BA-BT1596	WP_217938549.1	98.361	488	8	0	1	488	1	488	0	1013	488	1	GCF_948706925.1
BA-BT1596	WP_217938549.1	98.361	488	8	0	1	488	1	488	0	1013	488	1	GCF_948738025.1
BA-BT1596	WP_162222276.1	98.361	488	8	0	1	488	1	488	0	1012	488	1	GCF_948741665.1
BA-BT1596	WP_217938549.1	98.361	488	8	0	1	488	1	488	0	1013	488	1	GCF_948743225.1
BA-BT1596	WP_217938549.1	98.361	488	8	0	1	488	1	488	0	1013	488	1	GCF_948745125.1
BA-BT1596	WP_217938549.1	98.361	488	8	0	1	488	1	488	0	1013	488	1	GCF_948750405.1
BA-BT1596	WP_217938549.1	98.361	488	8	0	1	488	1	488	0	1013	488	1	GCF_948754875.1
BA-BT1596	WP_162222276.1	98.361	488	8	0	1	488	1	488	0	1012	488	1	GCF_948757045.1
BA-BT1596	WP_162222276.1	98.361	488	8	0	1	488	1	488	0	1012	488	1	GCF_948769445.1
BA-BT1596	WP_162222276.1	98.361	488	8	0	1	488	1	488	0	1012	488	1	GCF_948793725.1
BA-BT1596	WP_217938549.1	98.361	488	8	0	1	488	1	488	0	1013	488	1	GCF_948796295.1
BA-BT1596	WP_217938549.1	98.361	488	8	0	1	488	1	488	0	1013	488	1	GCF_948802405.1
BA-BT1596	WP_217938549.1	98.361	488	8	0	1	488	1	488	0	1013	488	1	GCF_948811105.1
BA-BT1596	WP_217938549.1	98.361	488	8	0	1	488	1	488	0	1013	488	1	GCF_948827295.1
BA-BT1596	WP_217938549.1	98.361	488	8	0	1	488	1	488	0	1013	488	1	GCF_948834435.1
BA-BT1596	WP_217938549.1	98.361	488	8	0	1	488	1	488	0	1013	488	1	GCF_948842245.1
BA-BT1596	WP_217938549.1	98.361	488	8	0	1	488	1	488	0	1013	488	1	GCF_948852355.1
BA-BT1596	WP_168355453.1	98.156	488	9	0	1	488	1	488	0	1009	488	1	GCF_948854315.1
BA-BT1596	WP_168355453.1	98.156	488	9	0	1	488	1	488	0	1009	488	1	GCF_948854825.1
BA-BT1596	WP_217938549.1	98.361	488	8	0	1	488	1	488	0	1013	488	1	GCF_948859655.1
BA-BT1596	WP_168355453.1	98.156	488	9	0	1	488	1	488	0	1009	488	1	GCF_948862425.1
BA-BT1596	WP_168355453.1	98.156	488	9	0	1	488	1	488	0	1009	488	1	GCF_948866515.1
BA-BT1596	WP_217938549.1	98.361	488	8	0	1	488	1	488	0	1013	488	1	GCF_948869225.1
BA-BT1596	WP_217938549.1	98.361	488	8	0	1	488	1	488	0	1013	488	1	GCF_948881505.1
BA-BT1596	WP_168355453.1	98.156	488	9	0	1	488	1	488	0	1009	488	1	GCF_948882535.1
BA-BT1596	WP_168355453.1	98.156	488	9	0	1	488	1	488	0	1009	488	1	GCF_948882935.1
BA-BT1596	WP_217938549.1	98.361	488	8	0	1	488	1	488	0	1013	488	1	GCF_948884465.1
BA-BT1596	WP_217938549.1	98.361	488	8	0	1	488	1	488	0	1013	488	1	GCF_948889385.1
BA-BT1596	WP_217938549.1	98.361	488	8	0	1	488	1	488	0	1013	488	1	GCF_948890145.1
BA-BT1596	WP_217938549.1	98.361	488	8	0	1	488	1	488	0	1013	488	1	GCF_948890305.1
BA-BT1596	WP_168355453.1	98.156	488	9	0	1	488	1	488	0	1009	488	1	GCF_948893185.1
BA-BT1596	WP_217938549.1	98.361	488	8	0	1	488	1	488	0	1013	488	1	GCF_948897345.1
BA-BT1596	WP_217938549.1	98.361	488	8	0	1	488	1	488	0	1013	488	1	GCF_948904375.1
BA-BT1596	WP_217938549.1	98.361	488	8	0	1	488	1	488	0	1013	488	1	GCF_948906085.1
BA-BT1596	WP_217938549.1	98.361	488	8	0	1	488	1	488	0	1013	488	1	GCF_948911185.1
BA-BT1596	WP_168355453.1	98.156	488	9	0	1	488	1	488	0	1009	488	1	GCF_948914515.1
BA-BT1596	WP_217938549.1	98.361	488	8	0	1	488	1	488	0	1013	488	1	GCF_948929985.1
BA-BT1596	WP_168355453.1	98.156	488	9	0	1	488	1	488	0	1009	488	1	GCF_948931675.1
BA-BT1596	WP_217938549.1	98.361	488	8	0	1	488	1	488	0	1013	488	1	GCF_948934105.1
BA-BT1596	WP_217938549.1	98.361	488	8	0	1	488	1	488	0	1013	488	1	GCF_948956735.1
BA-BT1596	WP_217938549.1	98.361	488	8	0	1	488	1	488	0	1013	488	1	GCF_948961735.1
BA-BT1596	WP_217938549.1	98.361	488	8	0	1	488	1	488	0	1013	488	1	GCF_948967595.1
BA-BT1596	WP_168355453.1	98.156	488	9	0	1	488	1	488	0	1009	488	1	GCF_948991795.1
BA-BT1596	WP_217938549.1	98.361	488	8	0	1	488	1	488	0	1013	488	1	GCF_948992825.1
BA-BT1596	WP_162222276.1	98.361	488	8	0	1	488	1	488	0	1012	488	1	GCF_949000205.1
BA-BT1596	WP_217938549.1	98.361	488	8	0	1	488	1	488	0	1013	488	1	GCF_949000595.1
BA-BT1596	WP_217938549.1	98.361	488	8	0	1	488	1	488	0	1013	488	1	GCF_949006435.1
BA-BT1596	WP_168355453.1	98.156	488	9	0	1	488	1	488	0	1009	488	1	GCF_949007795.1
BA-BT1596	WP_217938549.1	98.361	488	8	0	1	488	1	488	0	1013	488	1	GCF_949009485.1
BA-BT1596	WP_162222276.1	98.361	488	8	0	1	488	1	488	0	1012	488	1	GCF_949011785.1
BA-BT1596	WP_162222276.1	98.361	488	8	0	1	488	1	488	0	1012	488	1	GCF_949030725.1
BA-BT1596	WP_168355453.1	98.156	488	9	0	1	488	1	488	0	1009	488	1	GCF_949031835.1
BA-BT1596	WP_168355453.1	98.156	488	9	0	1	488	1	488	0	1009	488	1	GCF_949043715.1
BA-BT1596	WP_162222276.1	98.361	488	8	0	1	488	1	488	0	1012	488	1	GCF_949052475.1
BA-BT1596	WP_217938549.1	98.361	488	8	0	1	488	1	488	0	1013	488	1	GCF_949052645.1
BA-BT1596	WP_162222276.1	98.361	488	8	0	1	488	1	488	0	1012	488	1	GCF_949064735.1
BA-BT1596	WP_217938549.1	98.361	488	8	0	1	488	1	488	0	1013	488	1	GCF_949065005.1
BA-BT1596	WP_217938549.1	98.361	488	8	0	1	488	1	488	0	1013	488	1	GCF_949066575.1
BA-BT1596	WP_279120789.1	98.156	488	9	0	1	488	1	488	0	1011	488	1	GCF_949077225.1
BA-BT1596	WP_279120789.1	98.156	488	9	0	1	488	1	488	0	1011	488	1	GCF_949078975.1
BA-BT1596	WP_217938549.1	98.361	488	8	0	1	488	1	488	0	1013	488	1	GCF_949081855.1
BA-BT1596	WP_162222276.1	98.361	488	8	0	1	488	1	488	0	1012	488	1	GCF_949081925.1
BA-BT1596	WP_168355453.1	98.156	488	9	0	1	488	1	488	0	1009	488	1	GCF_949092275.1
BA-BT1596	WP_217938549.1	98.361	488	8	0	1	488	1	488	0	1013	488	1	GCF_949094045.1
BA-BT1596	WP_217938549.1	98.361	488	8	0	1	488	1	488	0	1013	488	1	GCF_949095875.1
BA-BT1596	WP_217938549.1	98.361	488	8	0	1	488	1	488	0	1013	488	1	GCF_949098395.1
BA-BT1596	WP_162222276.1	98.361	488	8	0	1	488	1	488	0	1012	488	1	GCF_949114335.1
BA-BT1596	WP_336525011.1	97.951	488	10	0	1	488	1	488	0	1009	488	1	GCF_949115845.1
BA-BT1596	WP_162222276.1	98.361	488	8	0	1	488	1	488	0	1012	488	1	GCF_949117805.1
BA-BT1596	WP_217938549.1	98.361	488	8	0	1	488	1	488	0	1013	488	1	GCF_949154705.1
BA-BT1596	WP_217938549.1	98.361	488	8	0	1	488	1	488	0	1013	488	1	GCF_949280125.1
BA-BT1596	WP_168355453.1	98.156	488	9	0	1	488	1	488	0	1009	488	1	GCF_949343545.1
BA-BT1596	WP_168355453.1	98.156	488	9	0	1	488	1	488	0	1009	488	1	GCF_949343835.1
BA-BT1596	WP_168355453.1	98.156	488	9	0	1	488	1	488	0	1009	488	1	GCF_949345665.1
BA-BT1596	WP_168355453.1	98.156	488	9	0	1	488	1	488	0	1009	488	1	GCF_949347425.1
BA-BT1596	WP_168355453.1	98.156	488	9	0	1	488	1	488	0	1009	488	1	GCF_949347455.1
BA-BT1596	WP_168355453.1	98.156	488	9	0	1	488	1	488	0	1009	488	1	GCF_949349165.1
BA-BT1596	WP_217938549.1	98.361	488	8	0	1	488	1	488	0	1013	488	1	GCF_949401165.1
BA-BT1596	WP_217938549.1	98.361	488	8	0	1	488	1	488	0	1013	488	1	GCF_949425795.1
BA-BT1596	WP_217938549.1	98.361	488	8	0	1	488	1	488	0	1013	488	1	GCF_949425875.1
BA-BT1596	WP_217938549.1	98.361	488	8	0	1	488	1	488	0	1013	488	1	GCF_949426885.1
BA-BT1596	WP_217938549.1	98.361	488	8	0	1	488	1	488	0	1013	488	1	GCF_949428825.1
BA-BT1596	WP_217938549.1	98.361	488	8	0	1	488	1	488	0	1013	488	1	GCF_949428855.1
BA-BT1596	WP_217938549.1	98.361	488	8	0	1	488	1	488	0	1013	488	1	GCF_949451695.1
BA-BT1596	WP_217938549.1	98.361	488	8	0	1	488	1	488	0	1013	488	1	GCF_949451715.1
BA-BT1596	WP_168355453.1	98.156	488	9	0	1	488	1	488	0	1009	488	1	GCF_949454765.1
BA-BT1596	WP_162222276.1	98.361	488	8	0	1	488	1	488	0	1012	488	1	GCF_949456485.1
BA-BT1596	WP_279120789.1	98.156	488	9	0	1	488	1	488	0	1011	488	1	GCF_949461625.1
BA-BT1596	WP_162222276.1	98.361	488	8	0	1	488	1	488	0	1012	488	1	GCF_949463855.1
BA-BT1596	WP_162222276.1	98.361	488	8	0	1	488	1	488	0	1012	488	1	GCF_949466865.1
BA-BT1596	WP_168355453.1	98.156	488	9	0	1	488	1	488	0	1009	488	1	GCF_949473255.1
BA-BT1596	WP_183128336.1	98.566	488	7	0	1	488	1	488	0	1014	488	1	GCF_949483045.1
BA-BT1596	WP_162222276.1	98.361	488	8	0	1	488	1	488	0	1012	488	1	GCF_949483735.1
BA-BT1596	WP_217938549.1	98.361	488	8	0	1	488	1	488	0	1013	488	1	GCF_949486265.1
BA-BT1596	WP_217938549.1	98.361	488	8	0	1	488	1	488	0	1013	488	1	GCF_949504775.1
BA-BT1596	WP_162222276.1	98.361	488	8	0	1	488	1	488	0	1012	488	1	GCF_949516555.1
BA-BT1596	WP_279120789.1	98.156	488	9	0	1	488	1	488	0	1011	488	1	GCF_949524915.1
BA-BT1596	WP_168355453.1	98.156	488	9	0	1	488	1	488	0	1009	488	1	GCF_949526175.1
BA-BT1596	WP_168355453.1	98.156	488	9	0	1	488	1	488	0	1009	488	1	GCF_949526545.1
BA-BT1596	WP_162222276.1	98.361	488	8	0	1	488	1	488	0	1012	488	1	GCF_949531215.1
BA-BT1596	WP_162222276.1	98.361	488	8	0	1	488	1	488	0	1012	488	1	GCF_949531475.1
BA-BT1596	WP_168355453.1	98.156	488	9	0	1	488	1	488	0	1009	488	1	GCF_949534335.1
BA-BT1596	WP_168355453.1	98.156	488	9	0	1	488	1	488	0	1009	488	1	GCF_949534605.1
BA-BT1596	WP_279120789.1	98.156	488	9	0	1	488	1	488	0	1011	488	1	GCF_949542795.1
BA-BT1596	WP_217938549.1	98.361	488	8	0	1	488	1	488	0	1013	488	1	GCF_949544625.1
BA-BT1596	WP_168355453.1	98.156	488	9	0	1	488	1	488	0	1009	488	1	GCF_949545185.1
BA-BT1596	WP_168355453.1	98.156	488	9	0	1	488	1	488	0	1009	488	1	GCF_949545475.1
BA-BT1596	WP_217938549.1	98.361	488	8	0	1	488	1	488	0	1013	488	1	GCF_949546195.1
BA-BT1596	WP_279120789.1	98.156	488	9	0	1	488	1	488	0	1011	488	1	GCF_949550035.1

## Sheet: BA-BT3324
qseqid	sseqid	pident	length	mismatch	gapopen	qstart	qend	sstart	send	evalue	bitscore	QueryLength	QueryCoverage	Strain
BA-BT3324	RLT81037.1	98.146	1025	19	0	1	1025	1	1025	0	2123	1025	1	GCA_003671855.1
BA-BT3324	TFU51419.1	99.805	1025	2	0	1	1025	1	1025	0	2154	1025	1	GCA_004569485.1
BA-BT3324	TGY08748.1	97.756	1025	23	0	1	1025	1	1025	0	2115	1025	1	GCA_004794095.1
BA-BT3324	NDO52964.1	99.805	1025	2	0	1	1025	1	1025	0	2154	1025	1	GCA_010206385.1
BA-BT3324	GFH85609.1	98.732	1025	13	0	1	1025	1	1025	0	2136	1025	1	GCA_011958815.1
BA-BT3324	MBF0728942.1	99.805	1025	2	0	1	1025	1	1025	0	2154	1025	1	GCA_015234815.1
BA-BT3324	MBF0837081.1	99.805	1025	2	0	1	1025	1	1025	0	2154	1025	1	GCA_015235485.1
BA-BT3324	MCR1996403.1	98.244	1025	18	0	1	1025	1	1025	0	2124	1025	1	GCA_024623065.1
BA-BT3324	MCR2007679.1	98.341	1025	17	0	1	1025	1	1025	0	2128	1025	1	GCA_024623115.1
BA-BT3324	MDE6819546.1	95.801	1024	43	0	1	1024	1	1024	0	2078	1025	0.999024	GCA_029064105.1
BA-BT3324	MDE6985657.1	95.801	1024	43	0	1	1024	1	1024	0	2078	1025	0.999024	GCA_029064885.1
BA-BT3324	MEY8476986.1	99.805	1025	2	0	1	1025	1	1025	0	2154	1025	1	GCA_041225095.1
BA-BT3324	MFG6410079.1	98.537	1025	15	0	1	1025	1	1025	0	2134	1025	1	GCA_043558005.1
BA-BT3324	WP_024986073.1	98.244	1025	18	0	1	1025	1	1025	0	2124	1025	1	GCF_000613385.1
BA-BT3324	WP_044656103.1	93.659	1025	65	0	1	1025	1	1025	0	2034	1025	1	GCF_000944395.1
BA-BT3324	WP_121765609.1	98.146	1025	19	0	1	1025	1	1025	0	2123	1025	1	GCF_003671855.1
BA-BT3324	WP_135036248.1	99.805	1025	2	0	1	1025	1	1025	0	2154	1025	1	GCF_004569485.1
BA-BT3324	WP_136013338.1	97.756	1025	23	0	1	1025	1	1025	0	2115	1025	1	GCF_004794095.1
BA-BT3324	WP_024986073.1	98.244	1025	18	0	1	1025	1	1025	0	2124	1025	1	GCF_009775635.1
BA-BT3324	WP_135036248.1	99.805	1025	2	0	1	1025	1	1025	0	2154	1025	1	GCF_010206385.1
BA-BT3324	WP_172503685.1	98.732	1025	13	0	1	1025	1	1025	0	2136	1025	1	GCF_011958815.1
BA-BT3324	WP_135036248.1	99.805	1025	2	0	1	1025	1	1025	0	2154	1025	1	GCF_015234815.1
BA-BT3324	WP_135036248.1	99.805	1025	2	0	1	1025	1	1025	0	2154	1025	1	GCF_015235485.1
BA-BT3324	WP_024986073.1	98.244	1025	18	0	1	1025	1	1025	0	2124	1025	1	GCF_024623065.1
BA-BT3324	WP_257421495.1	98.341	1025	17	0	1	1025	1	1025	0	2128	1025	1	GCF_024623115.1
BA-BT3324	WP_303875412.1	95.801	1024	43	0	1	1024	1	1024	0	2078	1025	0.999024	GCF_029064105.1
BA-BT3324	WP_336617390.1	98.244	1025	18	0	1	1025	1	1025	0	2125	1025	1	GCF_037126775.1
BA-BT3324	WP_336617390.1	98.244	1025	18	0	1	1025	1	1025	0	2125	1025	1	GCF_037126785.1
BA-BT3324	WP_336617390.1	98.244	1025	18	0	1	1025	1	1025	0	2125	1025	1	GCF_037126795.1
BA-BT3324	WP_336617390.1	98.244	1025	18	0	1	1025	1	1025	0	2125	1025	1	GCF_037126845.1
BA-BT3324	WP_336617390.1	98.244	1025	18	0	1	1025	1	1025	0	2125	1025	1	GCF_037126855.1
BA-BT3324	WP_336617390.1	98.244	1025	18	0	1	1025	1	1025	0	2125	1025	1	GCF_037126885.1
BA-BT3324	WP_336617390.1	98.244	1025	18	0	1	1025	1	1025	0	2125	1025	1	GCF_037126945.1
BA-BT3324	WP_336617390.1	98.244	1025	18	0	1	1025	1	1025	0	2125	1025	1	GCF_037126965.1
BA-BT3324	WP_336617390.1	98.244	1025	18	0	1	1025	1	1025	0	2125	1025	1	GCF_037126985.1
BA-BT3324	WP_336617390.1	98.244	1025	18	0	1	1025	1	1025	0	2125	1025	1	GCF_037127005.1
BA-BT3324	WP_336617390.1	98.244	1025	18	0	1	1025	1	1025	0	2125	1025	1	GCF_037127015.1
BA-BT3324	WP_336617390.1	98.244	1025	18	0	1	1025	1	1025	0	2125	1025	1	GCF_037127045.1
BA-BT3324	WP_336617390.1	98.244	1025	18	0	1	1025	1	1025	0	2125	1025	1	GCF_037127055.1
BA-BT3324	WP_336617390.1	98.244	1025	18	0	1	1025	1	1025	0	2125	1025	1	GCF_037127075.1
BA-BT3324	WP_336617390.1	98.244	1025	18	0	1	1025	1	1025	0	2125	1025	1	GCF_037127105.1
BA-BT3324	WP_336617390.1	98.244	1025	18	0	1	1025	1	1025	0	2125	1025	1	GCF_037127115.1
BA-BT3324	WP_336617390.1	98.244	1025	18	0	1	1025	1	1025	0	2125	1025	1	GCF_037127145.1
BA-BT3324	WP_336617390.1	98.244	1025	18	0	1	1025	1	1025	0	2125	1025	1	GCF_037127185.1
BA-BT3324	WP_336617390.1	98.244	1025	18	0	1	1025	1	1025	0	2125	1025	1	GCF_037127205.1
BA-BT3324	WP_135036248.1	99.805	1025	2	0	1	1025	1	1025	0	2154	1025	1	GCF_041225095.1
BA-BT3324	WP_135036248.1	99.805	1025	2	0	1	1025	1	1025	0	2154	1025	1	GCF_902362675.1
BA-BT3324	WP_175630648.1	95.605	1024	45	0	1	1024	1	1024	0	2076	1025	0.999024	GCF_903181435.1
BA-BT3324	WP_217937914.1	99.415	1025	6	0	1	1025	1	1025	0	2147	1025	1	GCF_910574325.1
BA-BT3324	WP_217937914.1	99.415	1025	6	0	1	1025	1	1025	0	2147	1025	1	GCF_910575425.1
BA-BT3324	WP_217937914.1	99.415	1025	6	0	1	1025	1	1025	0	2147	1025	1	GCF_910575745.1
BA-BT3324	WP_217937914.1	99.415	1025	6	0	1	1025	1	1025	0	2147	1025	1	GCF_910575935.1
BA-BT3324	WP_217937914.1	99.415	1025	6	0	1	1025	1	1025	0	2147	1025	1	GCF_910576515.1
BA-BT3324	WP_217937914.1	99.415	1025	6	0	1	1025	1	1025	0	2147	1025	1	GCF_910576575.1
BA-BT3324	WP_024986073.1	98.244	1025	18	0	1	1025	1	1025	0	2124	1025	1	GCF_932750975.1
BA-BT3324	WP_172503685.1	98.732	1025	13	0	1	1025	1	1025	0	2136	1025	1	GCF_937891455.1
BA-BT3324	WP_288786209.1	98.537	1025	15	0	1	1025	1	1025	0	2130	1025	1	GCF_947040545.1
BA-BT3324	WP_279085896.1	99.902	1025	1	0	1	1025	1	1025	0	2154	1025	1	GCF_947053855.1
BA-BT3324	WP_172503685.1	98.732	1025	13	0	1	1025	1	1025	0	2136	1025	1	GCF_947068035.1
BA-BT3324	WP_135036248.1	99.805	1025	2	0	1	1025	1	1025	0	2154	1025	1	GCF_947074935.1
BA-BT3324	WP_135036248.1	99.805	1025	2	0	1	1025	1	1025	0	2154	1025	1	GCF_947086915.1
BA-BT3324	WP_336528553.1	98.732	1025	13	0	1	1025	1	1025	0	2135	1025	1	GCF_947172185.1
BA-BT3324	WP_303875412.1	95.801	1024	43	0	1	1024	1	1024	0	2078	1025	0.999024	GCF_947174895.1
BA-BT3324	WP_279104238.1	98.927	1025	11	0	1	1025	1	1025	0	2138	1025	1	GCF_947246025.1
BA-BT3324	WP_279095233.1	98.829	1025	12	0	1	1025	1	1025	0	2135	1025	1	GCF_947346605.1
BA-BT3324	WP_279114924.1	99.707	1025	3	0	1	1025	1	1025	0	2151	1025	1	GCF_947362115.1
BA-BT3324	WP_279120369.1	98.244	1025	18	0	1	1025	1	1025	0	2125	1025	1	GCF_947363315.1
BA-BT3324	WP_281512975.1	99.805	1025	2	0	1	1025	1	1025	0	2154	1025	1	GCF_947366735.1
BA-BT3324	WP_135036248.1	99.805	1025	2	0	1	1025	1	1025	0	2154	1025	1	GCF_947368045.1
BA-BT3324	WP_336527288.1	98.537	1025	15	0	1	1025	1	1025	0	2130	1025	1	GCF_947384715.1
BA-BT3324	WP_217937914.1	99.415	1025	6	0	1	1025	1	1025	0	2147	1025	1	GCF_947387665.1
BA-BT3324	WP_135036248.1	99.805	1025	2	0	1	1025	1	1025	0	2154	1025	1	GCF_947389115.1
BA-BT3324	WP_135036248.1	99.805	1025	2	0	1	1025	1	1025	0	2154	1025	1	GCF_947572155.1
BA-BT3324	WP_172503685.1	98.732	1025	13	0	1	1025	1	1025	0	2136	1025	1	GCF_947641525.1
BA-BT3324	WP_135036248.1	99.805	1025	2	0	1	1025	1	1025	0	2154	1025	1	GCF_947644335.1
BA-BT3324	WP_135036248.1	99.805	1025	2	0	1	1025	1	1025	0	2154	1025	1	GCF_947646815.1
BA-BT3324	WP_172503685.1	98.732	1025	13	0	1	1025	1	1025	0	2136	1025	1	GCF_947649075.1
BA-BT3324	WP_279141605.1	98.439	1025	16	0	1	1025	1	1025	0	2128	1025	1	GCF_947651045.1
BA-BT3324	WP_172503685.1	98.732	1025	13	0	1	1025	1	1025	0	2136	1025	1	GCF_948484595.1
BA-BT3324	WP_024986073.1	98.244	1025	18	0	1	1025	1	1025	0	2124	1025	1	GCF_948499685.1
BA-BT3324	WP_336533244.1	98.049	1025	20	0	1	1025	1	1025	0	2121	1025	1	GCF_948507765.1
BA-BT3324	WP_279120369.1	98.244	1025	18	0	1	1025	1	1025	0	2125	1025	1	GCF_948524155.1
BA-BT3324	WP_136013338.1	97.756	1025	23	0	1	1025	1	1025	0	2115	1025	1	GCF_948527805.1
BA-BT3324	WP_289771490.1	98.537	1025	15	0	1	1025	1	1025	0	2134	1025	1	GCF_948535675.1
BA-BT3324	WP_290079917.1	98.634	1025	14	0	1	1025	1	1025	0	2127	1025	1	GCF_948540075.1
BA-BT3324	WP_289193445.1	98.537	1025	15	0	1	1025	1	1025	0	2130	1025	1	GCF_948542355.1
BA-BT3324	WP_336526523.1	98.146	1025	19	0	1	1025	1	1025	0	2124	1025	1	GCF_948548145.1
BA-BT3324	WP_279120369.1	98.244	1025	18	0	1	1025	1	1025	0	2125	1025	1	GCF_948548625.1
BA-BT3324	WP_172503685.1	98.732	1025	13	0	1	1025	1	1025	0	2136	1025	1	GCF_948558555.1
BA-BT3324	WP_289749126.1	97.951	1025	21	0	1	1025	1	1025	0	2120	1025	1	GCF_948561305.1
BA-BT3324	WP_304871973.1	98.439	1025	16	0	1	1025	1	1025	0	2129	1025	1	GCF_948563185.1
BA-BT3324	WP_135036248.1	99.805	1025	2	0	1	1025	1	1025	0	2154	1025	1	GCF_948564985.1
BA-BT3324	WP_303033493.1	99.805	1025	2	0	1	1025	1	1025	0	2154	1025	1	GCF_948569035.1
BA-BT3324	WP_279120369.1	98.244	1025	18	0	1	1025	1	1025	0	2125	1025	1	GCF_948569365.1
BA-BT3324	WP_336526715.1	96.622	592	20	0	434	1025	1	592	0	1212	1025	0.577561	GCF_948571295.1
BA-BT3324	WP_289771490.1	98.537	1025	15	0	1	1025	1	1025	0	2134	1025	1	GCF_948572695.1
BA-BT3324	WP_288147495.1	98.439	1025	16	0	1	1025	1	1025	0	2129	1025	1	GCF_948576015.1
BA-BT3324	WP_172503685.1	98.732	1025	13	0	1	1025	1	1025	0	2136	1025	1	GCF_948580315.1
BA-BT3324	WP_136013338.1	97.756	1025	23	0	1	1025	1	1025	0	2115	1025	1	GCF_948586845.1
BA-BT3324	WP_172503685.1	98.732	1025	13	0	1	1025	1	1025	0	2136	1025	1	GCF_948590095.1
BA-BT3324	WP_172503685.1	98.732	1025	13	0	1	1025	1	1025	0	2136	1025	1	GCF_948592645.1
BA-BT3324	WP_303033493.1	99.805	1025	2	0	1	1025	1	1025	0	2154	1025	1	GCF_948593785.1
BA-BT3324	WP_289771490.1	98.537	1025	15	0	1	1025	1	1025	0	2134	1025	1	GCF_948600145.1
BA-BT3324	WP_172503685.1	98.732	1025	13	0	1	1025	1	1025	0	2136	1025	1	GCF_948603685.1
BA-BT3324	WP_288147800.1	98.049	1025	20	0	1	1025	1	1025	0	2122	1025	1	GCF_948629865.1
BA-BT3324	WP_285829557.1	97.854	1025	22	0	1	1025	1	1025	0	2118	1025	1	GCF_948631155.1
BA-BT3324	WP_172503685.1	98.732	1025	13	0	1	1025	1	1025	0	2136	1025	1	GCF_948638415.1
BA-BT3324	WP_301095984.1	98.732	1025	13	0	1	1025	1	1025	0	2139	1025	1	GCF_948642225.1
BA-BT3324	WP_289771490.1	98.537	1025	15	0	1	1025	1	1025	0	2134	1025	1	GCF_948645135.1
BA-BT3324	WP_135036248.1	99.805	1025	2	0	1	1025	1	1025	0	2154	1025	1	GCF_948647835.1
BA-BT3324	WP_024986073.1	98.244	1025	18	0	1	1025	1	1025	0	2124	1025	1	GCF_948654765.1
BA-BT3324	WP_289771490.1	98.537	1025	15	0	1	1025	1	1025	0	2134	1025	1	GCF_948654925.1
BA-BT3324	WP_336525329.1	98	700	14	0	1	700	1	700	0	1452	1025	0.682927	GCF_948655245.1
BA-BT3324	WP_301092345.1	99.024	1025	10	0	1	1025	1	1025	0	2142	1025	1	GCF_948656285.1
BA-BT3324	WP_172503685.1	98.732	1025	13	0	1	1025	1	1025	0	2136	1025	1	GCF_948688615.1
BA-BT3324	WP_135036248.1	99.805	1025	2	0	1	1025	1	1025	0	2154	1025	1	GCF_948693805.1
BA-BT3324	WP_286150502.1	98.732	1025	13	0	1	1025	1	1025	0	2131	1025	1	GCF_948694765.1
BA-BT3324	WP_336526264.1	98.049	1025	20	0	1	1025	1	1025	0	2121	1025	1	GCF_948695785.1
BA-BT3324	WP_289771490.1	98.537	1025	15	0	1	1025	1	1025	0	2134	1025	1	GCF_948701235.1
BA-BT3324	WP_289192617.1	98.049	1025	20	0	1	1025	1	1025	0	2119	1025	1	GCF_948702985.1
BA-BT3324	WP_301095984.1	98.732	1025	13	0	1	1025	1	1025	0	2139	1025	1	GCF_948706925.1
BA-BT3324	WP_136013338.1	97.756	1025	23	0	1	1025	1	1025	0	2115	1025	1	GCF_948738025.1
BA-BT3324	WP_172503685.1	98.732	1025	13	0	1	1025	1	1025	0	2136	1025	1	GCF_948741665.1
BA-BT3324	WP_172503685.1	98.732	1025	13	0	1	1025	1	1025	0	2136	1025	1	GCF_948743225.1
BA-BT3324	WP_289771490.1	98.537	1025	15	0	1	1025	1	1025	0	2134	1025	1	GCF_948745125.1
BA-BT3324	WP_289771490.1	98.537	1025	15	0	1	1025	1	1025	0	2134	1025	1	GCF_948750405.1
BA-BT3324	WP_289771490.1	98.537	1025	15	0	1	1025	1	1025	0	2134	1025	1	GCF_948754875.1
BA-BT3324	WP_135036248.1	99.805	1025	2	0	1	1025	1	1025	0	2154	1025	1	GCF_948757045.1
BA-BT3324	WP_135036248.1	99.805	1025	2	0	1	1025	1	1025	0	2154	1025	1	GCF_948769445.1
BA-BT3324	WP_135036248.1	99.805	1025	2	0	1	1025	1	1025	0	2154	1025	1	GCF_948793725.1
BA-BT3324	WP_286150502.1	98.732	1025	13	0	1	1025	1	1025	0	2131	1025	1	GCF_948796295.1
BA-BT3324	WP_172503685.1	98.732	1025	13	0	1	1025	1	1025	0	2136	1025	1	GCF_948802405.1
BA-BT3324	WP_289771490.1	98.537	1025	15	0	1	1025	1	1025	0	2134	1025	1	GCF_948811105.1
BA-BT3324	WP_289771490.1	98.537	1025	15	0	1	1025	1	1025	0	2134	1025	1	GCF_948827295.1
BA-BT3324	WP_289771490.1	98.537	1025	15	0	1	1025	1	1025	0	2134	1025	1	GCF_948834435.1
BA-BT3324	WP_286150502.1	98.732	1025	13	0	1	1025	1	1025	0	2131	1025	1	GCF_948842245.1
BA-BT3324	WP_303033493.1	99.805	1025	2	0	1	1025	1	1025	0	2154	1025	1	GCF_948852355.1
BA-BT3324	WP_286338400.1	98.829	1025	12	0	1	1025	1	1025	0	2136	1025	1	GCF_948854315.1
BA-BT3324	WP_286338400.1	98.829	1025	12	0	1	1025	1	1025	0	2136	1025	1	GCF_948854825.1
BA-BT3324	WP_336526860.1	98.927	1025	11	0	1	1025	1	1025	0	2138	1025	1	GCF_948859655.1
BA-BT3324	WP_288147800.1	98.049	1025	20	0	1	1025	1	1025	0	2122	1025	1	GCF_948862425.1
BA-BT3324	WP_288147800.1	98.049	1025	20	0	1	1025	1	1025	0	2122	1025	1	GCF_948866515.1
BA-BT3324	WP_286150502.1	98.732	1025	13	0	1	1025	1	1025	0	2131	1025	1	GCF_948869225.1
BA-BT3324	WP_172503685.1	98.732	1025	13	0	1	1025	1	1025	0	2136	1025	1	GCF_948881505.1
BA-BT3324	WP_136013338.1	97.756	1025	23	0	1	1025	1	1025	0	2115	1025	1	GCF_948882535.1
BA-BT3324	WP_285828536.1	99.512	1025	5	0	1	1025	1	1025	0	2148	1025	1	GCF_948882935.1
BA-BT3324	WP_289771490.1	98.537	1025	15	0	1	1025	1	1025	0	2134	1025	1	GCF_948884465.1
BA-BT3324	WP_288147495.1	98.439	1025	16	0	1	1025	1	1025	0	2129	1025	1	GCF_948889385.1
BA-BT3324	WP_300914873.1	98.439	1025	16	0	1	1025	1	1025	0	2130	1025	1	GCF_948890145.1
BA-BT3324	WP_336527934.1	98.732	1025	13	0	1	1025	1	1025	0	2136	1025	1	GCF_948890305.1
BA-BT3324	WP_288147800.1	98.049	1025	20	0	1	1025	1	1025	0	2122	1025	1	GCF_948893185.1
BA-BT3324	WP_336526860.1	98.927	1025	11	0	1	1025	1	1025	0	2138	1025	1	GCF_948897345.1
BA-BT3324	WP_288147495.1	98.439	1025	16	0	1	1025	1	1025	0	2129	1025	1	GCF_948904375.1
BA-BT3324	WP_304407893.1	98.829	1025	12	0	1	1025	1	1025	0	2139	1025	1	GCF_948906085.1
BA-BT3324	WP_172503685.1	98.732	1025	13	0	1	1025	1	1025	0	2136	1025	1	GCF_948911185.1
BA-BT3324	WP_288147800.1	98.049	1025	20	0	1	1025	1	1025	0	2122	1025	1	GCF_948914515.1
BA-BT3324	WP_289771490.1	98.537	1025	15	0	1	1025	1	1025	0	2134	1025	1	GCF_948929985.1
BA-BT3324	WP_136013338.1	97.756	1025	23	0	1	1025	1	1025	0	2115	1025	1	GCF_948931675.1
BA-BT3324	WP_303033493.1	99.805	1025	2	0	1	1025	1	1025	0	2154	1025	1	GCF_948948055.1
BA-BT3324	WP_136013338.1	97.756	1025	23	0	1	1025	1	1025	0	2115	1025	1	GCF_948956735.1
BA-BT3324	WP_304590435.1	100	1025	0	0	1	1025	1	1025	0	2157	1025	1	GCF_948961735.1
BA-BT3324	WP_172503685.1	98.732	1025	13	0	1	1025	1	1025	0	2136	1025	1	GCF_948967595.1
BA-BT3324	WP_285828536.1	99.512	1025	5	0	1	1025	1	1025	0	2148	1025	1	GCF_948991795.1
BA-BT3324	WP_303033493.1	99.805	1025	2	0	1	1025	1	1025	0	2154	1025	1	GCF_948992825.1
BA-BT3324	WP_289192617.1	98.049	1025	20	0	1	1025	1	1025	0	2119	1025	1	GCF_949000205.1
BA-BT3324	WP_172503685.1	98.732	1025	13	0	1	1025	1	1025	0	2136	1025	1	GCF_949000595.1
BA-BT3324	WP_289771490.1	98.537	1025	15	0	1	1025	1	1025	0	2134	1025	1	GCF_949006435.1
BA-BT3324	WP_288147800.1	98.049	1025	20	0	1	1025	1	1025	0	2122	1025	1	GCF_949007795.1
BA-BT3324	WP_172503685.1	98.732	1025	13	0	1	1025	1	1025	0	2136	1025	1	GCF_949009485.1
BA-BT3324	WP_135036248.1	99.805	1025	2	0	1	1025	1	1025	0	2154	1025	1	GCF_949011785.1
BA-BT3324	WP_135036248.1	99.805	1025	2	0	1	1025	1	1025	0	2154	1025	1	GCF_949030725.1
BA-BT3324	WP_288147800.1	98.049	1025	20	0	1	1025	1	1025	0	2122	1025	1	GCF_949031835.1
BA-BT3324	WP_289192617.1	98.049	1025	20	0	1	1025	1	1025	0	2119	1025	1	GCF_949052475.1
BA-BT3324	WP_172503685.1	98.732	1025	13	0	1	1025	1	1025	0	2136	1025	1	GCF_949052645.1
BA-BT3324	WP_024986073.1	98.244	1025	18	0	1	1025	1	1025	0	2124	1025	1	GCF_949064735.1
BA-BT3324	WP_285819852.1	98.049	1025	20	0	1	1025	1	1025	0	2124	1025	1	GCF_949066575.1
BA-BT3324	WP_279120369.1	98.244	1025	18	0	1	1025	1	1025	0	2125	1025	1	GCF_949077225.1
BA-BT3324	WP_279120369.1	98.244	1025	18	0	1	1025	1	1025	0	2125	1025	1	GCF_949078975.1
BA-BT3324	WP_288147495.1	98.439	1025	16	0	1	1025	1	1025	0	2129	1025	1	GCF_949081855.1
BA-BT3324	WP_303027981.1	97.854	1025	22	0	1	1025	1	1025	0	2117	1025	1	GCF_949081925.1
BA-BT3324	WP_300939111.1	98.829	1025	12	0	1	1025	1	1025	0	2140	1025	1	GCF_949094045.1
BA-BT3324	WP_289771490.1	98.537	1025	15	0	1	1025	1	1025	0	2134	1025	1	GCF_949095875.1
BA-BT3324	WP_288147495.1	98.439	1025	16	0	1	1025	1	1025	0	2129	1025	1	GCF_949098395.1
BA-BT3324	WP_024986073.1	98.244	1025	18	0	1	1025	1	1025	0	2124	1025	1	GCF_949114335.1
BA-BT3324	WP_279120369.1	98.244	1025	18	0	1	1025	1	1025	0	2125	1025	1	GCF_949115845.1
BA-BT3324	WP_024986073.1	98.244	1025	18	0	1	1025	1	1025	0	2124	1025	1	GCF_949117805.1
BA-BT3324	WP_285826642.1	98.439	1025	16	0	1	1025	1	1025	0	2130	1025	1	GCF_949154705.1
BA-BT3324	WP_285819852.1	98.049	1025	20	0	1	1025	1	1025	0	2124	1025	1	GCF_949280125.1
BA-BT3324	WP_285828536.1	99.512	1025	5	0	1	1025	1	1025	0	2148	1025	1	GCF_949343545.1
BA-BT3324	WP_136013338.1	97.756	1025	23	0	1	1025	1	1025	0	2115	1025	1	GCF_949343835.1
BA-BT3324	WP_285828536.1	99.512	1025	5	0	1	1025	1	1025	0	2148	1025	1	GCF_949345665.1
BA-BT3324	WP_136013338.1	97.756	1025	23	0	1	1025	1	1025	0	2115	1025	1	GCF_949347425.1
BA-BT3324	WP_285829557.1	97.854	1025	22	0	1	1025	1	1025	0	2118	1025	1	GCF_949347455.1
BA-BT3324	WP_285828536.1	99.512	1025	5	0	1	1025	1	1025	0	2148	1025	1	GCF_949349165.1
BA-BT3324	WP_286150502.1	98.732	1025	13	0	1	1025	1	1025	0	2131	1025	1	GCF_949401165.1
BA-BT3324	WP_286150502.1	98.732	1025	13	0	1	1025	1	1025	0	2131	1025	1	GCF_949425795.1
BA-BT3324	WP_286150502.1	98.732	1025	13	0	1	1025	1	1025	0	2131	1025	1	GCF_949425875.1
BA-BT3324	WP_136013338.1	97.756	1025	23	0	1	1025	1	1025	0	2115	1025	1	GCF_949426885.1
BA-BT3324	WP_286438896.1	98.927	1025	11	0	1	1025	1	1025	0	2141	1025	1	GCF_949428825.1
BA-BT3324	WP_286437826.1	99.024	1025	10	0	1	1025	1	1025	0	2140	1025	1	GCF_949428855.1
BA-BT3324	WP_172503685.1	98.732	1025	13	0	1	1025	1	1025	0	2136	1025	1	GCF_949451695.1
BA-BT3324	WP_286150502.1	98.732	1025	13	0	1	1025	1	1025	0	2131	1025	1	GCF_949451715.1
BA-BT3324	WP_288147800.1	98.049	1025	20	0	1	1025	1	1025	0	2122	1025	1	GCF_949454765.1
BA-BT3324	WP_135036248.1	99.805	1025	2	0	1	1025	1	1025	0	2154	1025	1	GCF_949456485.1
BA-BT3324	WP_279120369.1	98.244	1025	18	0	1	1025	1	1025	0	2125	1025	1	GCF_949461625.1
BA-BT3324	WP_135036248.1	99.805	1025	2	0	1	1025	1	1025	0	2154	1025	1	GCF_949463855.1
BA-BT3324	WP_289192617.1	98.049	1025	20	0	1	1025	1	1025	0	2119	1025	1	GCF_949466865.1
BA-BT3324	WP_286338400.1	98.829	1025	12	0	1	1025	1	1025	0	2136	1025	1	GCF_949473255.1
BA-BT3324	WP_288786209.1	98.537	1025	15	0	1	1025	1	1025	0	2130	1025	1	GCF_949483045.1
BA-BT3324	WP_135036248.1	99.805	1025	2	0	1	1025	1	1025	0	2154	1025	1	GCF_949483735.1
BA-BT3324	WP_288147495.1	98.439	1025	16	0	1	1025	1	1025	0	2129	1025	1	GCF_949486265.1
BA-BT3324	WP_288147495.1	98.439	1025	16	0	1	1025	1	1025	0	2129	1025	1	GCF_949504775.1
BA-BT3324	WP_135036248.1	99.805	1025	2	0	1	1025	1	1025	0	2154	1025	1	GCF_949516555.1
BA-BT3324	WP_279120369.1	98.244	1025	18	0	1	1025	1	1025	0	2125	1025	1	GCF_949524915.1
BA-BT3324	WP_288147800.1	98.049	1025	20	0	1	1025	1	1025	0	2122	1025	1	GCF_949526175.1
BA-BT3324	WP_336526523.1	98.146	1025	19	0	1	1025	1	1025	0	2124	1025	1	GCF_949526545.1
BA-BT3324	WP_135036248.1	99.805	1025	2	0	1	1025	1	1025	0	2154	1025	1	GCF_949531215.1
BA-BT3324	WP_289192617.1	98.049	1025	20	0	1	1025	1	1025	0	2119	1025	1	GCF_949531475.1
BA-BT3324	WP_288147800.1	98.049	1025	20	0	1	1025	1	1025	0	2122	1025	1	GCF_949534605.1
BA-BT3324	WP_279120369.1	98.244	1025	18	0	1	1025	1	1025	0	2125	1025	1	GCF_949542795.1
BA-BT3324	WP_136013338.1	97.756	1025	23	0	1	1025	1	1025	0	2115	1025	1	GCF_949544625.1
BA-BT3324	WP_288152992.1	98.146	1025	19	0	1	1025	1	1025	0	2124	1025	1	GCF_949545185.1
BA-BT3324	WP_289193445.1	98.537	1025	15	0	1	1025	1	1025	0	2130	1025	1	GCF_949545475.1
BA-BT3324	WP_136013338.1	97.756	1025	23	0	1	1025	1	1025	0	2115	1025	1	GCF_949546195.1
BA-BT3324	WP_279120369.1	98.244	1025	18	0	1	1025	1	1025	0	2125	1025	1	GCF_949550035.1

## Sheet: BA-BT3328
qseqid	sseqid	pident	length	mismatch	gapopen	qstart	qend	sstart	send	evalue	bitscore	QueryLength	QueryCoverage	Strain
BA-BT3328	RLT81040.1	99.177	851	7	0	1	851	1	851	0	1754	851	1	GCA_003671855.1
BA-BT3328	TFU51423.1	99.765	851	2	0	1	851	1	851	0	1761	851	1	GCA_004569485.1
BA-BT3328	TGY08745.1	99.882	851	1	0	1	851	1	851	0	1764	851	1	GCA_004794095.1
BA-BT3328	NDO52961.1	99.765	851	2	0	1	851	1	851	0	1761	851	1	GCA_010206385.1
BA-BT3328	GFH85612.1	99.412	851	5	0	1	851	1	851	0	1757	851	1	GCA_011958815.1
BA-BT3328	MBF0728945.1	99.765	851	2	0	1	851	1	851	0	1761	851	1	GCA_015234815.1
BA-BT3328	MBF0837084.1	99.765	851	2	0	1	851	1	851	0	1761	851	1	GCA_015235485.1
BA-BT3328	MCR1996400.1	99.765	851	2	0	1	851	1	851	0	1761	851	1	GCA_024623065.1
BA-BT3328	MCR2007676.1	99.295	851	6	0	1	851	1	851	0	1755	851	1	GCA_024623115.1
BA-BT3328	MEY8476983.1	99.765	851	2	0	1	851	1	851	0	1761	851	1	GCA_041225095.1
BA-BT3328	MFG6410082.1	99.295	851	6	0	1	851	1	851	0	1754	851	1	GCA_043558005.1
BA-BT3328	WP_024986071.1	99.765	851	2	0	1	851	1	851	0	1761	851	1	GCF_000613385.1
BA-BT3328	WP_044656354.1	98.236	737	13	0	1	737	1	737	0	1499	851	0.86604	GCF_000944395.1
BA-BT3328	WP_121765612.1	99.177	851	7	0	1	851	1	851	0	1754	851	1	GCF_003671855.1
BA-BT3328	WP_135036259.1	99.765	851	2	0	1	851	1	851	0	1761	851	1	GCF_004569485.1
BA-BT3328	WP_136013335.1	99.882	851	1	0	1	851	1	851	0	1764	851	1	GCF_004794095.1
BA-BT3328	WP_135036259.1	99.765	851	2	0	1	851	1	851	0	1761	851	1	GCF_009775635.1
BA-BT3328	WP_135036259.1	99.765	851	2	0	1	851	1	851	0	1761	851	1	GCF_010206385.1
BA-BT3328	WP_172503687.1	99.412	851	5	0	1	851	1	851	0	1757	851	1	GCF_011958815.1
BA-BT3328	WP_135036259.1	99.765	851	2	0	1	851	1	851	0	1761	851	1	GCF_015234815.1
BA-BT3328	WP_135036259.1	99.765	851	2	0	1	851	1	851	0	1761	851	1	GCF_015235485.1
BA-BT3328	WP_024986071.1	99.765	851	2	0	1	851	1	851	0	1761	851	1	GCF_024623065.1
BA-BT3328	WP_257421487.1	99.295	851	6	0	1	851	1	851	0	1755	851	1	GCF_024623115.1
BA-BT3328	WP_336617393.1	99.765	851	2	0	1	851	1	851	0	1761	851	1	GCF_037126775.1
BA-BT3328	WP_336617393.1	99.765	851	2	0	1	851	1	851	0	1761	851	1	GCF_037126785.1
BA-BT3328	WP_336617393.1	99.765	851	2	0	1	851	1	851	0	1761	851	1	GCF_037126795.1
BA-BT3328	WP_336617393.1	99.765	851	2	0	1	851	1	851	0	1761	851	1	GCF_037126845.1
BA-BT3328	WP_336617393.1	99.765	851	2	0	1	851	1	851	0	1761	851	1	GCF_037126855.1
BA-BT3328	WP_336617393.1	99.765	851	2	0	1	851	1	851	0	1761	851	1	GCF_037126885.1
BA-BT3328	WP_336617393.1	99.765	851	2	0	1	851	1	851	0	1761	851	1	GCF_037126945.1
BA-BT3328	WP_336617393.1	99.765	851	2	0	1	851	1	851	0	1761	851	1	GCF_037126965.1
BA-BT3328	WP_336617393.1	99.765	851	2	0	1	851	1	851	0	1761	851	1	GCF_037126985.1
BA-BT3328	WP_336617393.1	99.765	851	2	0	1	851	1	851	0	1761	851	1	GCF_037127005.1
BA-BT3328	WP_336617393.1	99.765	851	2	0	1	851	1	851	0	1761	851	1	GCF_037127015.1
BA-BT3328	WP_336617393.1	99.765	851	2	0	1	851	1	851	0	1761	851	1	GCF_037127045.1
BA-BT3328	WP_336617393.1	99.765	851	2	0	1	851	1	851	0	1761	851	1	GCF_037127055.1
BA-BT3328	WP_336617393.1	99.765	851	2	0	1	851	1	851	0	1761	851	1	GCF_037127075.1
BA-BT3328	WP_336617393.1	99.765	851	2	0	1	851	1	851	0	1761	851	1	GCF_037127105.1
BA-BT3328	WP_336617393.1	99.765	851	2	0	1	851	1	851	0	1761	851	1	GCF_037127115.1
BA-BT3328	WP_336617393.1	99.765	851	2	0	1	851	1	851	0	1761	851	1	GCF_037127145.1
BA-BT3328	WP_336617393.1	99.765	851	2	0	1	851	1	851	0	1761	851	1	GCF_037127185.1
BA-BT3328	WP_336617393.1	99.765	851	2	0	1	851	1	851	0	1761	851	1	GCF_037127205.1
BA-BT3328	WP_135036259.1	99.765	851	2	0	1	851	1	851	0	1761	851	1	GCF_041225095.1
BA-BT3328	WP_135036259.1	99.765	851	2	0	1	851	1	851	0	1761	851	1	GCF_902362675.1
BA-BT3328	WP_135036259.1	99.765	851	2	0	1	851	1	851	0	1761	851	1	GCF_910574325.1
BA-BT3328	WP_135036259.1	99.765	851	2	0	1	851	1	851	0	1761	851	1	GCF_910575425.1
BA-BT3328	WP_135036259.1	99.765	851	2	0	1	851	1	851	0	1761	851	1	GCF_910575745.1
BA-BT3328	WP_135036259.1	99.765	851	2	0	1	851	1	851	0	1761	851	1	GCF_910575935.1
BA-BT3328	WP_135036259.1	99.765	851	2	0	1	851	1	851	0	1761	851	1	GCF_910576515.1
BA-BT3328	WP_135036259.1	99.765	851	2	0	1	851	1	851	0	1761	851	1	GCF_910576575.1
BA-BT3328	WP_135036259.1	99.765	851	2	0	1	851	1	851	0	1761	851	1	GCF_932750975.1
BA-BT3328	WP_172503687.1	99.412	851	5	0	1	851	1	851	0	1757	851	1	GCF_937891455.1
BA-BT3328	WP_024986071.1	99.765	851	2	0	1	851	1	851	0	1761	851	1	GCF_947040545.1
BA-BT3328	WP_172503687.1	99.412	851	5	0	1	851	1	851	0	1757	851	1	GCF_947053855.1
BA-BT3328	WP_172503687.1	99.412	851	5	0	1	851	1	851	0	1757	851	1	GCF_947068035.1
BA-BT3328	WP_135036259.1	99.765	851	2	0	1	851	1	851	0	1761	851	1	GCF_947074935.1
BA-BT3328	WP_135036259.1	99.765	851	2	0	1	851	1	851	0	1761	851	1	GCF_947086915.1
BA-BT3328	WP_024986071.1	99.765	851	2	0	1	851	1	851	0	1761	851	1	GCF_947172185.1
BA-BT3328	WP_279104240.1	99.177	851	7	0	1	851	1	851	0	1753	851	1	GCF_947246025.1
BA-BT3328	WP_279095238.1	99.295	851	6	0	1	851	1	851	0	1754	851	1	GCF_947346605.1
BA-BT3328	WP_135036259.1	99.765	851	2	0	1	851	1	851	0	1761	851	1	GCF_947362115.1
BA-BT3328	WP_279120365.1	100	851	0	0	1	851	1	851	0	1766	851	1	GCF_947363315.1
BA-BT3328	WP_172503687.1	99.412	851	5	0	1	851	1	851	0	1757	851	1	GCF_947366735.1
BA-BT3328	WP_135036259.1	99.765	851	2	0	1	851	1	851	0	1761	851	1	GCF_947368045.1
BA-BT3328	WP_336527286.1	99.647	851	3	0	1	851	1	851	0	1759	851	1	GCF_947384715.1
BA-BT3328	WP_135036259.1	99.765	851	2	0	1	851	1	851	0	1761	851	1	GCF_947387665.1
BA-BT3328	WP_135036259.1	99.765	851	2	0	1	851	1	851	0	1761	851	1	GCF_947389115.1
BA-BT3328	WP_135036259.1	99.765	851	2	0	1	851	1	851	0	1761	851	1	GCF_947572155.1
BA-BT3328	WP_279187205.1	99.647	851	3	0	1	851	1	851	0	1761	851	1	GCF_947641525.1
BA-BT3328	WP_135036259.1	99.765	851	2	0	1	851	1	851	0	1761	851	1	GCF_947644335.1
BA-BT3328	WP_135036259.1	99.765	851	2	0	1	851	1	851	0	1761	851	1	GCF_947646815.1
BA-BT3328	WP_172503687.1	99.412	851	5	0	1	851	1	851	0	1757	851	1	GCF_947649075.1
BA-BT3328	WP_279141602.1	99.53	851	4	0	1	851	1	851	0	1759	851	1	GCF_947651045.1
BA-BT3328	WP_172503687.1	99.412	851	5	0	1	851	1	851	0	1757	851	1	GCF_948484595.1
BA-BT3328	WP_135036259.1	99.765	851	2	0	1	851	1	851	0	1761	851	1	GCF_948499685.1
BA-BT3328	WP_136013335.1	99.882	851	1	0	1	851	1	851	0	1764	851	1	GCF_948507765.1
BA-BT3328	WP_279120365.1	100	851	0	0	1	851	1	851	0	1766	851	1	GCF_948524155.1
BA-BT3328	WP_279120365.1	100	851	0	0	1	851	1	851	0	1766	851	1	GCF_948527805.1
BA-BT3328	WP_172503687.1	99.412	851	5	0	1	851	1	851	0	1757	851	1	GCF_948535675.1
BA-BT3328	WP_290079918.1	99.53	851	4	0	1	851	1	851	0	1758	851	1	GCF_948540075.1
BA-BT3328	WP_136013335.1	99.882	851	1	0	1	851	1	851	0	1764	851	1	GCF_948542355.1
BA-BT3328	WP_136013335.1	99.882	851	1	0	1	851	1	851	0	1764	851	1	GCF_948548145.1
BA-BT3328	WP_279120365.1	100	851	0	0	1	851	1	851	0	1766	851	1	GCF_948548625.1
BA-BT3328	WP_172503687.1	99.412	851	5	0	1	851	1	851	0	1757	851	1	GCF_948558555.1
BA-BT3328	WP_289749129.1	99.765	851	2	0	1	851	1	851	0	1759	851	1	GCF_948561305.1
BA-BT3328	WP_024986071.1	99.765	851	2	0	1	851	1	851	0	1761	851	1	GCF_948563185.1
BA-BT3328	WP_135036259.1	99.765	851	2	0	1	851	1	851	0	1761	851	1	GCF_948564985.1
BA-BT3328	WP_136013335.1	99.882	851	1	0	1	851	1	851	0	1764	851	1	GCF_948569035.1
BA-BT3328	WP_279120365.1	100	851	0	0	1	851	1	851	0	1766	851	1	GCF_948569365.1
BA-BT3328	WP_136013335.1	99.882	851	1	0	1	851	1	851	0	1764	851	1	GCF_948571295.1
BA-BT3328	WP_172503687.1	99.412	851	5	0	1	851	1	851	0	1757	851	1	GCF_948572695.1
BA-BT3328	WP_136013335.1	99.882	851	1	0	1	851	1	851	0	1764	851	1	GCF_948576015.1
BA-BT3328	WP_172503687.1	99.412	851	5	0	1	851	1	851	0	1757	851	1	GCF_948580315.1
BA-BT3328	WP_279120365.1	100	851	0	0	1	851	1	851	0	1766	851	1	GCF_948586845.1
BA-BT3328	WP_172503687.1	99.412	851	5	0	1	851	1	851	0	1757	851	1	GCF_948590095.1
BA-BT3328	WP_172503687.1	99.412	851	5	0	1	851	1	851	0	1757	851	1	GCF_948592645.1
BA-BT3328	WP_136013335.1	99.882	851	1	0	1	851	1	851	0	1764	851	1	GCF_948593785.1
BA-BT3328	WP_172503687.1	99.412	851	5	0	1	851	1	851	0	1757	851	1	GCF_948600145.1
BA-BT3328	WP_172503687.1	99.412	851	5	0	1	851	1	851	0	1757	851	1	GCF_948603685.1
BA-BT3328	WP_136013335.1	99.882	851	1	0	1	851	1	851	0	1764	851	1	GCF_948629865.1
BA-BT3328	WP_279120365.1	100	851	0	0	1	851	1	851	0	1766	851	1	GCF_948631155.1
BA-BT3328	WP_172503687.1	99.412	851	5	0	1	851	1	851	0	1757	851	1	GCF_948638415.1
BA-BT3328	WP_172503687.1	99.412	851	5	0	1	851	1	851	0	1757	851	1	GCF_948642225.1
BA-BT3328	WP_172503687.1	99.412	851	5	0	1	851	1	851	0	1757	851	1	GCF_948645135.1
BA-BT3328	WP_135036259.1	99.765	851	2	0	1	851	1	851	0	1761	851	1	GCF_948647835.1
BA-BT3328	WP_135036259.1	99.765	851	2	0	1	851	1	851	0	1761	851	1	GCF_948654765.1
BA-BT3328	WP_172503687.1	99.412	851	5	0	1	851	1	851	0	1757	851	1	GCF_948654925.1
BA-BT3328	WP_172503687.1	99.412	851	5	0	1	851	1	851	0	1757	851	1	GCF_948655245.1
BA-BT3328	WP_172503687.1	99.412	851	5	0	1	851	1	851	0	1757	851	1	GCF_948656285.1
BA-BT3328	WP_172503687.1	99.412	851	5	0	1	851	1	851	0	1757	851	1	GCF_948688615.1
BA-BT3328	WP_135036259.1	99.765	851	2	0	1	851	1	851	0	1761	851	1	GCF_948693805.1
BA-BT3328	WP_136013335.1	99.882	851	1	0	1	851	1	851	0	1764	851	1	GCF_948694765.1
BA-BT3328	WP_336525757.1	99.53	851	4	0	1	851	1	851	0	1759	851	1	GCF_948695785.1
BA-BT3328	WP_172503687.1	99.412	851	5	0	1	851	1	851	0	1757	851	1	GCF_948701235.1
BA-BT3328	WP_288086562.1	99.06	851	8	0	1	851	1	851	0	1751	851	1	GCF_948702985.1
BA-BT3328	WP_172503687.1	99.412	851	5	0	1	851	1	851	0	1757	851	1	GCF_948706925.1
BA-BT3328	WP_136013335.1	99.882	851	1	0	1	851	1	851	0	1764	851	1	GCF_948738025.1
BA-BT3328	WP_172503687.1	99.412	851	5	0	1	851	1	851	0	1757	851	1	GCF_948741665.1
BA-BT3328	WP_172503687.1	99.412	851	5	0	1	851	1	851	0	1757	851	1	GCF_948743225.1
BA-BT3328	WP_172503687.1	99.412	851	5	0	1	851	1	851	0	1757	851	1	GCF_948745125.1
BA-BT3328	WP_172503687.1	99.412	851	5	0	1	851	1	851	0	1757	851	1	GCF_948750405.1
BA-BT3328	WP_172503687.1	99.412	851	5	0	1	851	1	851	0	1757	851	1	GCF_948754875.1
BA-BT3328	WP_135036259.1	99.765	851	2	0	1	851	1	851	0	1761	851	1	GCF_948757045.1
BA-BT3328	WP_135036259.1	99.765	851	2	0	1	851	1	851	0	1761	851	1	GCF_948769445.1
BA-BT3328	WP_135036259.1	99.765	851	2	0	1	851	1	851	0	1761	851	1	GCF_948793725.1
BA-BT3328	WP_288086562.1	99.06	851	8	0	1	851	1	851	0	1751	851	1	GCF_948796295.1
BA-BT3328	WP_172503687.1	99.412	851	5	0	1	851	1	851	0	1757	851	1	GCF_948802405.1
BA-BT3328	WP_289771488.1	99.53	851	4	0	1	851	1	851	0	1757	851	1	GCF_948811105.1
BA-BT3328	WP_172503687.1	99.412	851	5	0	1	851	1	851	0	1757	851	1	GCF_948827295.1
BA-BT3328	WP_172503687.1	99.412	851	5	0	1	851	1	851	0	1757	851	1	GCF_948834435.1
BA-BT3328	WP_288086562.1	99.06	851	8	0	1	851	1	851	0	1751	851	1	GCF_948842245.1
BA-BT3328	WP_303033857.1	100	700	0	0	152	851	1	700	0	1456	851	0.822562	GCF_948852355.1
BA-BT3328	WP_136013335.1	99.882	851	1	0	1	851	1	851	0	1764	851	1	GCF_948854315.1
BA-BT3328	WP_136013335.1	99.882	851	1	0	1	851	1	851	0	1764	851	1	GCF_948854825.1
BA-BT3328	WP_172503687.1	99.412	851	5	0	1	851	1	851	0	1757	851	1	GCF_948859655.1
BA-BT3328	WP_136013335.1	99.882	851	1	0	1	851	1	851	0	1764	851	1	GCF_948862425.1
BA-BT3328	WP_136013335.1	99.882	851	1	0	1	851	1	851	0	1764	851	1	GCF_948866515.1
BA-BT3328	WP_288086562.1	99.06	851	8	0	1	851	1	851	0	1751	851	1	GCF_948869225.1
BA-BT3328	WP_172503687.1	99.412	851	5	0	1	851	1	851	0	1757	851	1	GCF_948881505.1
BA-BT3328	WP_136013335.1	99.882	851	1	0	1	851	1	851	0	1764	851	1	GCF_948882535.1
BA-BT3328	WP_136013335.1	99.882	851	1	0	1	851	1	851	0	1764	851	1	GCF_948882935.1
BA-BT3328	WP_172503687.1	99.412	851	5	0	1	851	1	851	0	1757	851	1	GCF_948884465.1
BA-BT3328	WP_136013335.1	99.882	851	1	0	1	851	1	851	0	1764	851	1	GCF_948889385.1
BA-BT3328	WP_172503687.1	99.412	851	5	0	1	851	1	851	0	1757	851	1	GCF_948890145.1
BA-BT3328	WP_172503687.1	99.412	851	5	0	1	851	1	851	0	1757	851	1	GCF_948890305.1
BA-BT3328	WP_136013335.1	99.882	851	1	0	1	851	1	851	0	1764	851	1	GCF_948893185.1
BA-BT3328	WP_172503687.1	99.412	851	5	0	1	851	1	851	0	1757	851	1	GCF_948897345.1
BA-BT3328	WP_136013335.1	99.882	851	1	0	1	851	1	851	0	1764	851	1	GCF_948904375.1
BA-BT3328	WP_172503687.1	99.412	851	5	0	1	851	1	851	0	1757	851	1	GCF_948906085.1
BA-BT3328	WP_172503687.1	99.412	851	5	0	1	851	1	851	0	1757	851	1	GCF_948911185.1
BA-BT3328	WP_136013335.1	99.882	851	1	0	1	851	1	851	0	1764	851	1	GCF_948914515.1
BA-BT3328	WP_172503687.1	99.412	851	5	0	1	851	1	851	0	1757	851	1	GCF_948929985.1
BA-BT3328	WP_136013335.1	99.882	851	1	0	1	851	1	851	0	1764	851	1	GCF_948931675.1
BA-BT3328	WP_136013335.1	99.882	851	1	0	1	851	1	851	0	1764	851	1	GCF_948948055.1
BA-BT3328	WP_136013335.1	99.882	851	1	0	1	851	1	851	0	1764	851	1	GCF_948956735.1
BA-BT3328	WP_172503687.1	99.412	851	5	0	1	851	1	851	0	1757	851	1	GCF_948961735.1
BA-BT3328	WP_172503687.1	99.412	851	5	0	1	851	1	851	0	1757	851	1	GCF_948967595.1
BA-BT3328	WP_136013335.1	99.882	851	1	0	1	851	1	851	0	1764	851	1	GCF_948991795.1
BA-BT3328	WP_136013335.1	99.882	851	1	0	1	851	1	851	0	1764	851	1	GCF_948992825.1
BA-BT3328	WP_288086562.1	99.06	851	8	0	1	851	1	851	0	1751	851	1	GCF_949000205.1
BA-BT3328	WP_172503687.1	99.412	851	5	0	1	851	1	851	0	1757	851	1	GCF_949000595.1
BA-BT3328	WP_172503687.1	99.412	851	5	0	1	851	1	851	0	1757	851	1	GCF_949006435.1
BA-BT3328	WP_136013335.1	99.882	851	1	0	1	851	1	851	0	1764	851	1	GCF_949007795.1
BA-BT3328	WP_172503687.1	99.412	851	5	0	1	851	1	851	0	1757	851	1	GCF_949009485.1
BA-BT3328	WP_135036259.1	99.765	851	2	0	1	851	1	851	0	1761	851	1	GCF_949011785.1
BA-BT3328	WP_135036259.1	99.765	851	2	0	1	851	1	851	0	1761	851	1	GCF_949030725.1
BA-BT3328	WP_136013335.1	99.882	851	1	0	1	851	1	851	0	1764	851	1	GCF_949031835.1
BA-BT3328	WP_136013335.1	99.882	851	1	0	1	851	1	851	0	1764	851	1	GCF_949043715.1
BA-BT3328	WP_288086562.1	99.06	851	8	0	1	851	1	851	0	1751	851	1	GCF_949052475.1
BA-BT3328	WP_172503687.1	99.412	851	5	0	1	851	1	851	0	1757	851	1	GCF_949052645.1
BA-BT3328	WP_135036259.1	99.765	851	2	0	1	851	1	851	0	1761	851	1	GCF_949064735.1
BA-BT3328	WP_285819849.1	99.295	851	6	0	1	851	1	851	0	1754	851	1	GCF_949066575.1
BA-BT3328	WP_279120365.1	100	851	0	0	1	851	1	851	0	1766	851	1	GCF_949077225.1
BA-BT3328	WP_279120365.1	100	851	0	0	1	851	1	851	0	1766	851	1	GCF_949078975.1
BA-BT3328	WP_136013335.1	99.882	851	1	0	1	851	1	851	0	1764	851	1	GCF_949081855.1
BA-BT3328	WP_303027984.1	99.882	851	1	0	1	851	1	851	0	1764	851	1	GCF_949081925.1
BA-BT3328	WP_136013335.1	99.882	851	1	0	1	851	1	851	0	1764	851	1	GCF_949092275.1
BA-BT3328	WP_172503687.1	99.412	851	5	0	1	851	1	851	0	1757	851	1	GCF_949094045.1
BA-BT3328	WP_172503687.1	99.412	851	5	0	1	851	1	851	0	1757	851	1	GCF_949095875.1
BA-BT3328	WP_136013335.1	99.882	851	1	0	1	851	1	851	0	1764	851	1	GCF_949098395.1
BA-BT3328	WP_135036259.1	99.765	851	2	0	1	851	1	851	0	1761	851	1	GCF_949114335.1
BA-BT3328	WP_279120365.1	100	851	0	0	1	851	1	851	0	1766	851	1	GCF_949115845.1
BA-BT3328	WP_135036259.1	99.765	851	2	0	1	851	1	851	0	1761	851	1	GCF_949117805.1
BA-BT3328	WP_285826640.1	99.412	851	5	0	1	851	1	851	0	1756	851	1	GCF_949154705.1
BA-BT3328	WP_285819849.1	99.295	851	6	0	1	851	1	851	0	1754	851	1	GCF_949280125.1
BA-BT3328	WP_136013335.1	99.882	851	1	0	1	851	1	851	0	1764	851	1	GCF_949343545.1
BA-BT3328	WP_279120365.1	100	851	0	0	1	851	1	851	0	1766	851	1	GCF_949343835.1
BA-BT3328	WP_136013335.1	99.882	851	1	0	1	851	1	851	0	1764	851	1	GCF_949345665.1
BA-BT3328	WP_279120365.1	100	851	0	0	1	851	1	851	0	1766	851	1	GCF_949347425.1
BA-BT3328	WP_279120365.1	100	851	0	0	1	851	1	851	0	1766	851	1	GCF_949347455.1
BA-BT3328	WP_136013335.1	99.882	851	1	0	1	851	1	851	0	1764	851	1	GCF_949349165.1
BA-BT3328	WP_136013335.1	99.882	851	1	0	1	851	1	851	0	1764	851	1	GCF_949401165.1
BA-BT3328	WP_288086562.1	99.06	851	8	0	1	851	1	851	0	1751	851	1	GCF_949425795.1
BA-BT3328	WP_288086562.1	99.06	851	8	0	1	851	1	851	0	1751	851	1	GCF_949425875.1
BA-BT3328	WP_289197716.1	99.647	851	3	0	1	851	1	851	0	1759	851	1	GCF_949426885.1
BA-BT3328	WP_172503687.1	99.412	851	5	0	1	851	1	851	0	1757	851	1	GCF_949428825.1
BA-BT3328	WP_172503687.1	99.412	851	5	0	1	851	1	851	0	1757	851	1	GCF_949428855.1
BA-BT3328	WP_172503687.1	99.412	851	5	0	1	851	1	851	0	1757	851	1	GCF_949451695.1
BA-BT3328	WP_288086562.1	99.06	851	8	0	1	851	1	851	0	1751	851	1	GCF_949451715.1
BA-BT3328	WP_136013335.1	99.882	851	1	0	1	851	1	851	0	1764	851	1	GCF_949454765.1
BA-BT3328	WP_135036259.1	99.765	851	2	0	1	851	1	851	0	1761	851	1	GCF_949456485.1
BA-BT3328	WP_279120365.1	100	851	0	0	1	851	1	851	0	1766	851	1	GCF_949461625.1
BA-BT3328	WP_135036259.1	99.765	851	2	0	1	851	1	851	0	1761	851	1	GCF_949463855.1
BA-BT3328	WP_288086562.1	99.06	851	8	0	1	851	1	851	0	1751	851	1	GCF_949466865.1
BA-BT3328	WP_136013335.1	99.882	851	1	0	1	851	1	851	0	1764	851	1	GCF_949473255.1
BA-BT3328	WP_336535684.1	99.647	851	3	0	1	851	1	851	0	1759	851	1	GCF_949483045.1
BA-BT3328	WP_135036259.1	99.765	851	2	0	1	851	1	851	0	1761	851	1	GCF_949483735.1
BA-BT3328	WP_136013335.1	99.882	851	1	0	1	851	1	851	0	1764	851	1	GCF_949486265.1
BA-BT3328	WP_136013335.1	99.882	851	1	0	1	851	1	851	0	1764	851	1	GCF_949504775.1
BA-BT3328	WP_135036259.1	99.765	851	2	0	1	851	1	851	0	1761	851	1	GCF_949516555.1
BA-BT3328	WP_279120365.1	100	851	0	0	1	851	1	851	0	1766	851	1	GCF_949524915.1
BA-BT3328	WP_136013335.1	99.882	851	1	0	1	851	1	851	0	1764	851	1	GCF_949526175.1
BA-BT3328	WP_136013335.1	99.882	851	1	0	1	851	1	851	0	1764	851	1	GCF_949526545.1
BA-BT3328	WP_135036259.1	99.765	851	2	0	1	851	1	851	0	1761	851	1	GCF_949531215.1
BA-BT3328	WP_288086562.1	99.06	851	8	0	1	851	1	851	0	1751	851	1	GCF_949531475.1
BA-BT3328	WP_136013335.1	99.882	851	1	0	1	851	1	851	0	1764	851	1	GCF_949534335.1
BA-BT3328	WP_136013335.1	99.882	851	1	0	1	851	1	851	0	1764	851	1	GCF_949534605.1
BA-BT3328	WP_279120365.1	100	851	0	0	1	851	1	851	0	1766	851	1	GCF_949542795.1
BA-BT3328	WP_136013335.1	99.882	851	1	0	1	851	1	851	0	1764	851	1	GCF_949544625.1
BA-BT3328	WP_136013335.1	99.882	851	1	0	1	851	1	851	0	1764	851	1	GCF_949545185.1
BA-BT3328	WP_136013335.1	99.882	851	1	0	1	851	1	851	0	1764	851	1	GCF_949545475.1
BA-BT3328	WP_289197716.1	99.647	851	3	0	1	851	1	851	0	1759	851	1	GCF_949546195.1
BA-BT3328	WP_279120365.1	100	851	0	0	1	851	1	851	0	1766	851	1	GCF_949550035.1

## Sheet: BA-BT3329
qseqid	sseqid	pident	length	mismatch	gapopen	qstart	qend	sstart	send	evalue	bitscore	QueryLength	QueryCoverage	Strain
BA-BT3329	RLT81041.1	100	658	0	0	1	658	1	658	0	1334	658	1	GCA_003671855.1
BA-BT3329	TFU51424.1	98.936	658	7	0	1	658	1	658	0	1326	658	1	GCA_004569485.1
BA-BT3329	TGY08744.1	99.088	658	6	0	1	658	1	658	0	1325	658	1	GCA_004794095.1
BA-BT3329	NDO52960.1	98.936	658	7	0	1	658	1	658	0	1326	658	1	GCA_010206385.1
BA-BT3329	GFH85613.1	99.24	658	5	0	1	658	1	658	0	1329	658	1	GCA_011958815.1
BA-BT3329	MBF0728946.1	98.936	658	7	0	1	658	1	658	0	1326	658	1	GCA_015234815.1
BA-BT3329	MBF0837085.1	98.936	658	7	0	1	658	1	658	0	1326	658	1	GCA_015235485.1
BA-BT3329	MCR1996399.1	99.088	658	6	0	1	658	1	658	0	1327	658	1	GCA_024623065.1
BA-BT3329	MCR2007675.1	99.24	658	5	0	1	658	1	658	0	1329	658	1	GCA_024623115.1
BA-BT3329	MEY8476982.1	98.936	658	7	0	1	658	1	658	0	1326	658	1	GCA_041225095.1
BA-BT3329	MFG6410083.1	99.24	658	5	0	1	658	1	658	0	1330	658	1	GCA_043558005.1
BA-BT3329	WP_128824187.1	99.088	658	6	0	1	658	1	658	0	1327	658	1	GCF_000613385.1
BA-BT3329	WP_121765613.1	100	658	0	0	1	658	1	658	0	1334	658	1	GCF_003671855.1
BA-BT3329	WP_135036262.1	98.936	658	7	0	1	658	1	658	0	1326	658	1	GCF_004569485.1
BA-BT3329	WP_136013334.1	99.088	658	6	0	1	658	1	658	0	1325	658	1	GCF_004794095.1
BA-BT3329	WP_136013334.1	99.088	658	6	0	1	658	1	658	0	1325	658	1	GCF_009775635.1
BA-BT3329	WP_135036262.1	98.936	658	7	0	1	658	1	658	0	1326	658	1	GCF_010206385.1
BA-BT3329	WP_172503688.1	99.24	658	5	0	1	658	1	658	0	1329	658	1	GCF_011958815.1
BA-BT3329	WP_135036262.1	98.936	658	7	0	1	658	1	658	0	1326	658	1	GCF_015234815.1
BA-BT3329	WP_135036262.1	98.936	658	7	0	1	658	1	658	0	1326	658	1	GCF_015235485.1
BA-BT3329	WP_128824187.1	99.088	658	6	0	1	658	1	658	0	1327	658	1	GCF_024623065.1
BA-BT3329	WP_257421485.1	99.24	658	5	0	1	658	1	658	0	1329	658	1	GCF_024623115.1
BA-BT3329	WP_336525756.1	99.392	658	4	0	1	658	1	658	0	1331	658	1	GCF_037126775.1
BA-BT3329	WP_336525756.1	99.392	658	4	0	1	658	1	658	0	1331	658	1	GCF_037126785.1
BA-BT3329	WP_336525756.1	99.392	658	4	0	1	658	1	658	0	1331	658	1	GCF_037126795.1
BA-BT3329	WP_336525756.1	99.392	658	4	0	1	658	1	658	0	1331	658	1	GCF_037126845.1
BA-BT3329	WP_336525756.1	99.392	658	4	0	1	658	1	658	0	1331	658	1	GCF_037126855.1
BA-BT3329	WP_336525756.1	99.392	658	4	0	1	658	1	658	0	1331	658	1	GCF_037126885.1
BA-BT3329	WP_336525756.1	99.392	658	4	0	1	658	1	658	0	1331	658	1	GCF_037126945.1
BA-BT3329	WP_336525756.1	99.392	658	4	0	1	658	1	658	0	1331	658	1	GCF_037126965.1
BA-BT3329	WP_336525756.1	99.392	658	4	0	1	658	1	658	0	1331	658	1	GCF_037126985.1
BA-BT3329	WP_336525756.1	99.392	658	4	0	1	658	1	658	0	1331	658	1	GCF_037127005.1
BA-BT3329	WP_336525756.1	99.392	658	4	0	1	658	1	658	0	1331	658	1	GCF_037127015.1
BA-BT3329	WP_336525756.1	99.392	658	4	0	1	658	1	658	0	1331	658	1	GCF_037127045.1
BA-BT3329	WP_336525756.1	99.392	658	4	0	1	658	1	658	0	1331	658	1	GCF_037127055.1
BA-BT3329	WP_336525756.1	99.392	658	4	0	1	658	1	658	0	1331	658	1	GCF_037127075.1
BA-BT3329	WP_336525756.1	99.392	658	4	0	1	658	1	658	0	1331	658	1	GCF_037127105.1
BA-BT3329	WP_336525756.1	99.392	658	4	0	1	658	1	658	0	1331	658	1	GCF_037127115.1
BA-BT3329	WP_336525756.1	99.392	658	4	0	1	658	1	658	0	1331	658	1	GCF_037127145.1
BA-BT3329	WP_336525756.1	99.392	658	4	0	1	658	1	658	0	1331	658	1	GCF_037127185.1
BA-BT3329	WP_336525756.1	99.392	658	4	0	1	658	1	658	0	1331	658	1	GCF_037127205.1
BA-BT3329	WP_135036262.1	98.936	658	7	0	1	658	1	658	0	1326	658	1	GCF_041225095.1
BA-BT3329	WP_135036262.1	98.936	658	7	0	1	658	1	658	0	1326	658	1	GCF_902362675.1
BA-BT3329	WP_217937912.1	99.392	658	4	0	1	658	1	658	0	1329	658	1	GCF_910574325.1
BA-BT3329	WP_217937912.1	99.392	658	4	0	1	658	1	658	0	1329	658	1	GCF_910575425.1
BA-BT3329	WP_217937912.1	99.392	658	4	0	1	658	1	658	0	1329	658	1	GCF_910575745.1
BA-BT3329	WP_217937912.1	99.392	658	4	0	1	658	1	658	0	1329	658	1	GCF_910575935.1
BA-BT3329	WP_217937912.1	99.392	658	4	0	1	658	1	658	0	1329	658	1	GCF_910576515.1
BA-BT3329	WP_217937912.1	99.392	658	4	0	1	658	1	658	0	1329	658	1	GCF_910576575.1
BA-BT3329	WP_136013334.1	99.088	658	6	0	1	658	1	658	0	1325	658	1	GCF_932750975.1
BA-BT3329	WP_172503688.1	99.24	658	5	0	1	658	1	658	0	1329	658	1	GCF_937891455.1
BA-BT3329	WP_288786207.1	99.24	658	5	0	1	658	1	658	0	1329	658	1	GCF_947040545.1
BA-BT3329	WP_172503688.1	99.24	658	5	0	1	658	1	658	0	1329	658	1	GCF_947053855.1
BA-BT3329	WP_172503688.1	99.24	658	5	0	1	658	1	658	0	1329	658	1	GCF_947068035.1
BA-BT3329	WP_135036262.1	98.936	658	7	0	1	658	1	658	0	1326	658	1	GCF_947074935.1
BA-BT3329	WP_135036262.1	98.936	658	7	0	1	658	1	658	0	1326	658	1	GCF_947086915.1
BA-BT3329	WP_336528555.1	98.936	658	7	0	1	658	1	658	0	1323	658	1	GCF_947172185.1
BA-BT3329	WP_172503688.1	99.24	658	5	0	1	658	1	658	0	1329	658	1	GCF_947246025.1
BA-BT3329	WP_279095240.1	99.24	658	5	0	1	658	1	658	0	1330	658	1	GCF_947346605.1
BA-BT3329	WP_135036262.1	98.936	658	7	0	1	658	1	658	0	1326	658	1	GCF_947362115.1
BA-BT3329	WP_279120364.1	99.24	658	5	0	1	658	1	658	0	1328	658	1	GCF_947363315.1
BA-BT3329	WP_172503688.1	99.24	658	5	0	1	658	1	658	0	1329	658	1	GCF_947366735.1
BA-BT3329	WP_135036262.1	98.936	658	7	0	1	658	1	658	0	1326	658	1	GCF_947368045.1
BA-BT3329	WP_336527285.1	99.392	658	4	0	1	658	1	658	0	1329	658	1	GCF_947384715.1
BA-BT3329	WP_217937912.1	99.392	658	4	0	1	658	1	658	0	1329	658	1	GCF_947387665.1
BA-BT3329	WP_135036262.1	98.936	658	7	0	1	658	1	658	0	1326	658	1	GCF_947389115.1
BA-BT3329	WP_135036262.1	98.936	658	7	0	1	658	1	658	0	1326	658	1	GCF_947572155.1
BA-BT3329	WP_217937912.1	99.392	658	4	0	1	658	1	658	0	1329	658	1	GCF_947641525.1
BA-BT3329	WP_135036262.1	98.936	658	7	0	1	658	1	658	0	1326	658	1	GCF_947644335.1
BA-BT3329	WP_135036262.1	98.936	658	7	0	1	658	1	658	0	1326	658	1	GCF_947646815.1
BA-BT3329	WP_172503688.1	99.24	658	5	0	1	658	1	658	0	1329	658	1	GCF_947649075.1
BA-BT3329	WP_217937912.1	99.392	658	4	0	1	658	1	658	0	1329	658	1	GCF_947651045.1
BA-BT3329	WP_217937912.1	99.392	658	4	0	1	658	1	658	0	1329	658	1	GCF_948484595.1
BA-BT3329	WP_136013334.1	99.088	658	6	0	1	658	1	658	0	1325	658	1	GCF_948499685.1
BA-BT3329	WP_136013334.1	99.088	658	6	0	1	658	1	658	0	1325	658	1	GCF_948507765.1
BA-BT3329	WP_279120364.1	99.24	658	5	0	1	658	1	658	0	1328	658	1	GCF_948524155.1
BA-BT3329	WP_279120364.1	99.24	658	5	0	1	658	1	658	0	1328	658	1	GCF_948527805.1
BA-BT3329	WP_172503688.1	99.24	658	5	0	1	658	1	658	0	1329	658	1	GCF_948535675.1
BA-BT3329	WP_290079919.1	98.936	658	7	0	1	658	1	658	0	1323	658	1	GCF_948540075.1
BA-BT3329	WP_136013334.1	99.088	658	6	0	1	658	1	658	0	1325	658	1	GCF_948542355.1
BA-BT3329	WP_136013334.1	99.088	658	6	0	1	658	1	658	0	1325	658	1	GCF_948548145.1
BA-BT3329	WP_279120364.1	99.24	658	5	0	1	658	1	658	0	1328	658	1	GCF_948548625.1
BA-BT3329	WP_172503688.1	99.24	658	5	0	1	658	1	658	0	1329	658	1	GCF_948558555.1
BA-BT3329	WP_285819848.1	99.544	658	3	0	1	658	1	658	0	1332	658	1	GCF_948561305.1
BA-BT3329	WP_304871979.1	98.936	658	7	0	1	658	1	658	0	1322	658	1	GCF_948563185.1
BA-BT3329	WP_135036262.1	98.936	658	7	0	1	658	1	658	0	1326	658	1	GCF_948564985.1
BA-BT3329	WP_136013334.1	99.088	658	6	0	1	658	1	658	0	1325	658	1	GCF_948569035.1
BA-BT3329	WP_279120364.1	99.24	658	5	0	1	658	1	658	0	1328	658	1	GCF_948569365.1
BA-BT3329	WP_136013334.1	99.088	658	6	0	1	658	1	658	0	1325	658	1	GCF_948571295.1
BA-BT3329	WP_172503688.1	99.24	658	5	0	1	658	1	658	0	1329	658	1	GCF_948572695.1
BA-BT3329	WP_136013334.1	99.088	658	6	0	1	658	1	658	0	1325	658	1	GCF_948576015.1
BA-BT3329	WP_217937912.1	99.392	658	4	0	1	658	1	658	0	1329	658	1	GCF_948580315.1
BA-BT3329	WP_279120364.1	99.24	658	5	0	1	658	1	658	0	1328	658	1	GCF_948586845.1
BA-BT3329	WP_172503688.1	99.24	658	5	0	1	658	1	658	0	1329	658	1	GCF_948590095.1
BA-BT3329	WP_217937912.1	99.392	658	4	0	1	658	1	658	0	1329	658	1	GCF_948592645.1
BA-BT3329	WP_136013334.1	99.088	658	6	0	1	658	1	658	0	1325	658	1	GCF_948593785.1
BA-BT3329	WP_172503688.1	99.24	658	5	0	1	658	1	658	0	1329	658	1	GCF_948600145.1
BA-BT3329	WP_217937912.1	99.392	658	4	0	1	658	1	658	0	1329	658	1	GCF_948603685.1
BA-BT3329	WP_136013334.1	99.088	658	6	0	1	658	1	658	0	1325	658	1	GCF_948629865.1
BA-BT3329	WP_279120364.1	99.24	658	5	0	1	658	1	658	0	1328	658	1	GCF_948631155.1
BA-BT3329	WP_217937912.1	99.392	658	4	0	1	658	1	658	0	1329	658	1	GCF_948638415.1
BA-BT3329	WP_172503688.1	99.24	658	5	0	1	658	1	658	0	1329	658	1	GCF_948645135.1
BA-BT3329	WP_135036262.1	98.936	658	7	0	1	658	1	658	0	1326	658	1	GCF_948647835.1
BA-BT3329	WP_136013334.1	99.088	658	6	0	1	658	1	658	0	1325	658	1	GCF_948654765.1
BA-BT3329	WP_172503688.1	99.24	658	5	0	1	658	1	658	0	1329	658	1	GCF_948654925.1
BA-BT3329	WP_217937912.1	99.392	658	4	0	1	658	1	658	0	1329	658	1	GCF_948655245.1
BA-BT3329	WP_217937912.1	99.392	658	4	0	1	658	1	658	0	1329	658	1	GCF_948656285.1
BA-BT3329	WP_172503688.1	99.24	658	5	0	1	658	1	658	0	1329	658	1	GCF_948688615.1
BA-BT3329	WP_135036262.1	98.936	658	7	0	1	658	1	658	0	1326	658	1	GCF_948693805.1
BA-BT3329	WP_136013334.1	99.088	658	6	0	1	658	1	658	0	1325	658	1	GCF_948694765.1
BA-BT3329	WP_336525756.1	99.392	658	4	0	1	658	1	658	0	1331	658	1	GCF_948695785.1
BA-BT3329	WP_172503688.1	99.24	658	5	0	1	658	1	658	0	1329	658	1	GCF_948701235.1
BA-BT3329	WP_289192618.1	99.088	658	6	0	1	658	1	658	0	1324	658	1	GCF_948702985.1
BA-BT3329	WP_217937912.1	99.392	658	4	0	1	658	1	658	0	1329	658	1	GCF_948706925.1
BA-BT3329	WP_336533379.1	99.088	658	6	0	1	658	1	658	0	1327	658	1	GCF_948738025.1
BA-BT3329	WP_172503688.1	99.24	658	5	0	1	658	1	658	0	1329	658	1	GCF_948741665.1
BA-BT3329	WP_217937912.1	99.392	658	4	0	1	658	1	658	0	1329	658	1	GCF_948743225.1
BA-BT3329	WP_172503688.1	99.24	658	5	0	1	658	1	658	0	1329	658	1	GCF_948745125.1
BA-BT3329	WP_172503688.1	99.24	658	5	0	1	658	1	658	0	1329	658	1	GCF_948750405.1
BA-BT3329	WP_172503688.1	99.24	658	5	0	1	658	1	658	0	1329	658	1	GCF_948754875.1
BA-BT3329	WP_135036262.1	98.936	658	7	0	1	658	1	658	0	1326	658	1	GCF_948757045.1
BA-BT3329	WP_135036262.1	98.936	658	7	0	1	658	1	658	0	1326	658	1	GCF_948769445.1
BA-BT3329	WP_135036262.1	98.936	658	7	0	1	658	1	658	0	1326	658	1	GCF_948793725.1
BA-BT3329	WP_288086559.1	98.936	658	7	0	1	658	1	658	0	1324	658	1	GCF_948796295.1
BA-BT3329	WP_217937912.1	99.392	658	4	0	1	658	1	658	0	1329	658	1	GCF_948802405.1
BA-BT3329	WP_217937912.1	99.392	658	4	0	1	658	1	658	0	1329	658	1	GCF_948811105.1
BA-BT3329	WP_172503688.1	99.24	658	5	0	1	658	1	658	0	1329	658	1	GCF_948827295.1
BA-BT3329	WP_172503688.1	99.24	658	5	0	1	658	1	658	0	1329	658	1	GCF_948834435.1
BA-BT3329	WP_288086559.1	98.936	658	7	0	1	658	1	658	0	1324	658	1	GCF_948842245.1
BA-BT3329	WP_303032993.1	98.73	315	4	0	1	315	1	315	0	629	658	0.478723	GCF_948852355.1
BA-BT3329	WP_136013334.1	99.088	658	6	0	1	658	1	658	0	1325	658	1	GCF_948854315.1
BA-BT3329	WP_136013334.1	99.088	658	6	0	1	658	1	658	0	1325	658	1	GCF_948854825.1
BA-BT3329	WP_217937912.1	99.392	658	4	0	1	658	1	658	0	1329	658	1	GCF_948859655.1
BA-BT3329	WP_136013334.1	99.088	658	6	0	1	658	1	658	0	1325	658	1	GCF_948862425.1
BA-BT3329	WP_136013334.1	99.088	658	6	0	1	658	1	658	0	1325	658	1	GCF_948866515.1
BA-BT3329	WP_288086559.1	98.936	658	7	0	1	658	1	658	0	1324	658	1	GCF_948869225.1
BA-BT3329	WP_217937912.1	99.392	658	4	0	1	658	1	658	0	1329	658	1	GCF_948881505.1
BA-BT3329	WP_136013334.1	99.088	658	6	0	1	658	1	658	0	1325	658	1	GCF_948882535.1
BA-BT3329	WP_285828535.1	99.24	658	5	0	1	658	1	658	0	1326	658	1	GCF_948882935.1
BA-BT3329	WP_172503688.1	99.24	658	5	0	1	658	1	658	0	1329	658	1	GCF_948884465.1
BA-BT3329	WP_136013334.1	99.088	658	6	0	1	658	1	658	0	1325	658	1	GCF_948889385.1
BA-BT3329	WP_217937912.1	99.392	658	4	0	1	658	1	658	0	1329	658	1	GCF_948890145.1
BA-BT3329	WP_172503688.1	99.24	658	5	0	1	658	1	658	0	1329	658	1	GCF_948890305.1
BA-BT3329	WP_136013334.1	99.088	658	6	0	1	658	1	658	0	1325	658	1	GCF_948893185.1
BA-BT3329	WP_336526859.1	99.392	658	4	0	1	658	1	658	0	1330	658	1	GCF_948897345.1
BA-BT3329	WP_136013334.1	99.088	658	6	0	1	658	1	658	0	1325	658	1	GCF_948904375.1
BA-BT3329	WP_304407895.1	99.24	658	5	0	1	658	1	658	0	1327	658	1	GCF_948906085.1
BA-BT3329	WP_217937912.1	99.392	658	4	0	1	658	1	658	0	1329	658	1	GCF_948911185.1
BA-BT3329	WP_136013334.1	99.088	658	6	0	1	658	1	658	0	1325	658	1	GCF_948914515.1
BA-BT3329	WP_172503688.1	99.24	658	5	0	1	658	1	658	0	1329	658	1	GCF_948929985.1
BA-BT3329	WP_136013334.1	99.088	658	6	0	1	658	1	658	0	1325	658	1	GCF_948931675.1
BA-BT3329	WP_136013334.1	99.088	658	6	0	1	658	1	658	0	1325	658	1	GCF_948948055.1
BA-BT3329	WP_336533379.1	99.088	658	6	0	1	658	1	658	0	1327	658	1	GCF_948956735.1
BA-BT3329	WP_217937912.1	99.392	658	4	0	1	658	1	658	0	1329	658	1	GCF_948961735.1
BA-BT3329	WP_217937912.1	99.392	658	4	0	1	658	1	658	0	1329	658	1	GCF_948967595.1
BA-BT3329	WP_285828535.1	99.24	658	5	0	1	658	1	658	0	1326	658	1	GCF_948991795.1
BA-BT3329	WP_136013334.1	99.088	658	6	0	1	658	1	658	0	1325	658	1	GCF_948992825.1
BA-BT3329	WP_289192618.1	99.088	658	6	0	1	658	1	658	0	1324	658	1	GCF_949000205.1
BA-BT3329	WP_217937912.1	99.392	658	4	0	1	658	1	658	0	1329	658	1	GCF_949000595.1
BA-BT3329	WP_217937912.1	99.392	658	4	0	1	658	1	658	0	1329	658	1	GCF_949006435.1
BA-BT3329	WP_136013334.1	99.088	658	6	0	1	658	1	658	0	1325	658	1	GCF_949007795.1
BA-BT3329	WP_217937912.1	99.392	658	4	0	1	658	1	658	0	1329	658	1	GCF_949009485.1
BA-BT3329	WP_303329978.1	98.784	658	8	0	1	658	1	658	0	1324	658	1	GCF_949011785.1
BA-BT3329	WP_135036262.1	98.936	658	7	0	1	658	1	658	0	1326	658	1	GCF_949030725.1
BA-BT3329	WP_136013334.1	99.088	658	6	0	1	658	1	658	0	1325	658	1	GCF_949031835.1
BA-BT3329	WP_136013334.1	99.088	658	6	0	1	658	1	658	0	1325	658	1	GCF_949043715.1
BA-BT3329	WP_289192618.1	99.088	658	6	0	1	658	1	658	0	1324	658	1	GCF_949052475.1
BA-BT3329	WP_217937912.1	99.392	658	4	0	1	658	1	658	0	1329	658	1	GCF_949052645.1
BA-BT3329	WP_290386179.1	98.936	658	7	0	1	658	1	658	0	1324	658	1	GCF_949064735.1
BA-BT3329	WP_285819848.1	99.544	658	3	0	1	658	1	658	0	1332	658	1	GCF_949066575.1
BA-BT3329	WP_279120364.1	99.24	658	5	0	1	658	1	658	0	1328	658	1	GCF_949077225.1
BA-BT3329	WP_279120364.1	99.24	658	5	0	1	658	1	658	0	1328	658	1	GCF_949078975.1
BA-BT3329	WP_136013334.1	99.088	658	6	0	1	658	1	658	0	1325	658	1	GCF_949081855.1
BA-BT3329	WP_285819848.1	99.544	658	3	0	1	658	1	658	0	1332	658	1	GCF_949081925.1
BA-BT3329	WP_136013334.1	99.088	658	6	0	1	658	1	658	0	1325	658	1	GCF_949092275.1
BA-BT3329	WP_217937912.1	99.392	658	4	0	1	658	1	658	0	1329	658	1	GCF_949094045.1
BA-BT3329	WP_172503688.1	99.24	658	5	0	1	658	1	658	0	1329	658	1	GCF_949095875.1
BA-BT3329	WP_136013334.1	99.088	658	6	0	1	658	1	658	0	1325	658	1	GCF_949098395.1
BA-BT3329	WP_136013334.1	99.088	658	6	0	1	658	1	658	0	1325	658	1	GCF_949114335.1
BA-BT3329	WP_279120364.1	99.24	658	5	0	1	658	1	658	0	1328	658	1	GCF_949115845.1
BA-BT3329	WP_136013334.1	99.088	658	6	0	1	658	1	658	0	1325	658	1	GCF_949117805.1
BA-BT3329	WP_285826639.1	98.784	658	8	0	1	658	1	658	0	1323	658	1	GCF_949154705.1
BA-BT3329	WP_285819848.1	99.544	658	3	0	1	658	1	658	0	1332	658	1	GCF_949280125.1
BA-BT3329	WP_285828535.1	99.24	658	5	0	1	658	1	658	0	1326	658	1	GCF_949343545.1
BA-BT3329	WP_279120364.1	99.24	658	5	0	1	658	1	658	0	1328	658	1	GCF_949343835.1
BA-BT3329	WP_285828535.1	99.24	658	5	0	1	658	1	658	0	1326	658	1	GCF_949345665.1
BA-BT3329	WP_279120364.1	99.24	658	5	0	1	658	1	658	0	1328	658	1	GCF_949347425.1
BA-BT3329	WP_279120364.1	99.24	658	5	0	1	658	1	658	0	1328	658	1	GCF_949347455.1
BA-BT3329	WP_285828535.1	99.24	658	5	0	1	658	1	658	0	1326	658	1	GCF_949349165.1
BA-BT3329	WP_136013334.1	99.088	658	6	0	1	658	1	658	0	1325	658	1	GCF_949401165.1
BA-BT3329	WP_288086559.1	98.936	658	7	0	1	658	1	658	0	1324	658	1	GCF_949425795.1
BA-BT3329	WP_288086559.1	98.936	658	7	0	1	658	1	658	0	1324	658	1	GCF_949425875.1
BA-BT3329	WP_217937912.1	99.392	658	4	0	1	658	1	658	0	1329	658	1	GCF_949426885.1
BA-BT3329	WP_172503688.1	99.24	658	5	0	1	658	1	658	0	1329	658	1	GCF_949428825.1
BA-BT3329	WP_172503688.1	99.24	658	5	0	1	658	1	658	0	1329	658	1	GCF_949428855.1
BA-BT3329	WP_217937912.1	99.392	658	4	0	1	658	1	658	0	1329	658	1	GCF_949451695.1
BA-BT3329	WP_288086559.1	98.936	658	7	0	1	658	1	658	0	1324	658	1	GCF_949451715.1
BA-BT3329	WP_136013334.1	99.088	658	6	0	1	658	1	658	0	1325	658	1	GCF_949454765.1
BA-BT3329	WP_135036262.1	98.936	658	7	0	1	658	1	658	0	1326	658	1	GCF_949456485.1
BA-BT3329	WP_279120364.1	99.24	658	5	0	1	658	1	658	0	1328	658	1	GCF_949461625.1
BA-BT3329	WP_135036262.1	98.936	658	7	0	1	658	1	658	0	1326	658	1	GCF_949463855.1
BA-BT3329	WP_289192618.1	99.088	658	6	0	1	658	1	658	0	1324	658	1	GCF_949466865.1
BA-BT3329	WP_136013334.1	99.088	658	6	0	1	658	1	658	0	1325	658	1	GCF_949473255.1
BA-BT3329	WP_288786207.1	99.24	658	5	0	1	658	1	658	0	1329	658	1	GCF_949483045.1
BA-BT3329	WP_135036262.1	98.936	658	7	0	1	658	1	658	0	1326	658	1	GCF_949483735.1
BA-BT3329	WP_136013334.1	99.088	658	6	0	1	658	1	658	0	1325	658	1	GCF_949486265.1
BA-BT3329	WP_136013334.1	99.088	658	6	0	1	658	1	658	0	1325	658	1	GCF_949504775.1
BA-BT3329	WP_135036262.1	98.936	658	7	0	1	658	1	658	0	1326	658	1	GCF_949516555.1
BA-BT3329	WP_279120364.1	99.24	658	5	0	1	658	1	658	0	1328	658	1	GCF_949524915.1
BA-BT3329	WP_136013334.1	99.088	658	6	0	1	658	1	658	0	1325	658	1	GCF_949526175.1
BA-BT3329	WP_136013334.1	99.088	658	6	0	1	658	1	658	0	1325	658	1	GCF_949526545.1
BA-BT3329	WP_135036262.1	98.936	658	7	0	1	658	1	658	0	1326	658	1	GCF_949531215.1
BA-BT3329	WP_289192618.1	99.088	658	6	0	1	658	1	658	0	1324	658	1	GCF_949531475.1
BA-BT3329	WP_136013334.1	99.088	658	6	0	1	658	1	658	0	1325	658	1	GCF_949534335.1
BA-BT3329	WP_136013334.1	99.088	658	6	0	1	658	1	658	0	1325	658	1	GCF_949534605.1
BA-BT3329	WP_279120364.1	99.24	658	5	0	1	658	1	658	0	1328	658	1	GCF_949542795.1
BA-BT3329	WP_336533379.1	99.088	658	6	0	1	658	1	658	0	1327	658	1	GCF_949544625.1
BA-BT3329	WP_136013334.1	99.088	658	6	0	1	658	1	658	0	1325	658	1	GCF_949545185.1
BA-BT3329	WP_136013334.1	99.088	658	6	0	1	658	1	658	0	1325	658	1	GCF_949545475.1
BA-BT3329	WP_217937912.1	99.392	658	4	0	1	658	1	658	0	1329	658	1	GCF_949546195.1
BA-BT3329	WP_279120364.1	99.24	658	5	0	1	658	1	658	0	1328	658	1	GCF_949550035.1

## Sheet: BA-BT3330
qseqid	sseqid	pident	length	mismatch	gapopen	qstart	qend	sstart	send	evalue	bitscore	QueryLength	QueryCoverage	Strain
BA-BT3330	RLT81080.1	100	346	0	0	1	346	1	346	0	715	346	1	GCA_003671855.1
BA-BT3330	TFU51425.1	99.133	346	3	0	1	346	1	346	0	711	346	1	GCA_004569485.1
BA-BT3330	TGY08743.1	99.422	346	2	0	1	346	1	346	0	713	346	1	GCA_004794095.1
BA-BT3330	NDO52959.1	99.133	346	3	0	1	346	1	346	0	711	346	1	GCA_010206385.1
BA-BT3330	GFH85614.1	99.422	346	2	0	1	346	1	346	0	714	346	1	GCA_011958815.1
BA-BT3330	MBF0728947.1	99.133	346	3	0	1	346	1	346	0	711	346	1	GCA_015234815.1
BA-BT3330	MBF0837086.1	99.133	346	3	0	1	346	1	346	0	711	346	1	GCA_015235485.1
BA-BT3330	MCR1996398.1	99.422	346	2	0	1	346	1	346	0	713	346	1	GCA_024623065.1
BA-BT3330	MCR2007674.1	99.133	346	3	0	1	346	1	346	0	712	346	1	GCA_024623115.1
BA-BT3330	MEY8476981.1	99.133	346	3	0	1	346	1	346	0	711	346	1	GCA_041225095.1
BA-BT3330	MFG6410084.1	99.422	346	2	0	1	346	1	346	0	713	346	1	GCA_043558005.1
BA-BT3330	WP_024986069.1	99.422	346	2	0	1	346	1	346	0	713	346	1	GCF_000613385.1
BA-BT3330	WP_044655431.1	96.264	348	11	1	1	346	1	348	0	690	346	1.00578	GCF_000944395.1
BA-BT3330	WP_121765614.1	100	346	0	0	1	346	1	346	0	715	346	1	GCF_003671855.1
BA-BT3330	WP_135036265.1	99.133	346	3	0	1	346	1	346	0	711	346	1	GCF_004569485.1
BA-BT3330	WP_024986069.1	99.422	346	2	0	1	346	1	346	0	713	346	1	GCF_004794095.1
BA-BT3330	WP_024986069.1	99.422	346	2	0	1	346	1	346	0	713	346	1	GCF_009775635.1
BA-BT3330	WP_135036265.1	99.133	346	3	0	1	346	1	346	0	711	346	1	GCF_010206385.1
BA-BT3330	WP_172503689.1	99.422	346	2	0	1	346	1	346	0	714	346	1	GCF_011958815.1
BA-BT3330	WP_135036265.1	99.133	346	3	0	1	346	1	346	0	711	346	1	GCF_015234815.1
BA-BT3330	WP_135036265.1	99.133	346	3	0	1	346	1	346	0	711	346	1	GCF_015235485.1
BA-BT3330	WP_024986069.1	99.422	346	2	0	1	346	1	346	0	713	346	1	GCF_024623065.1
BA-BT3330	WP_257421483.1	99.133	346	3	0	1	346	1	346	0	712	346	1	GCF_024623115.1
BA-BT3330	WP_336617394.1	99.133	346	3	0	1	346	1	346	0	711	346	1	GCF_037126775.1
BA-BT3330	WP_336617394.1	99.133	346	3	0	1	346	1	346	0	711	346	1	GCF_037126785.1
BA-BT3330	WP_336617394.1	99.133	346	3	0	1	346	1	346	0	711	346	1	GCF_037126795.1
BA-BT3330	WP_336617394.1	99.133	346	3	0	1	346	1	346	0	711	346	1	GCF_037126845.1
BA-BT3330	WP_336617394.1	99.133	346	3	0	1	346	1	346	0	711	346	1	GCF_037126855.1
BA-BT3330	WP_336617394.1	99.133	346	3	0	1	346	1	346	0	711	346	1	GCF_037126885.1
BA-BT3330	WP_336617394.1	99.133	346	3	0	1	346	1	346	0	711	346	1	GCF_037126945.1
BA-BT3330	WP_336617394.1	99.133	346	3	0	1	346	1	346	0	711	346	1	GCF_037126965.1
BA-BT3330	WP_336617394.1	99.133	346	3	0	1	346	1	346	0	711	346	1	GCF_037126985.1
BA-BT3330	WP_336617394.1	99.133	346	3	0	1	346	1	346	0	711	346	1	GCF_037127005.1
BA-BT3330	WP_336617394.1	99.133	346	3	0	1	346	1	346	0	711	346	1	GCF_037127015.1
BA-BT3330	WP_336617394.1	99.133	346	3	0	1	346	1	346	0	711	346	1	GCF_037127045.1
BA-BT3330	WP_336617394.1	99.133	346	3	0	1	346	1	346	0	711	346	1	GCF_037127055.1
BA-BT3330	WP_336617394.1	99.133	346	3	0	1	346	1	346	0	711	346	1	GCF_037127075.1
BA-BT3330	WP_336617394.1	99.133	346	3	0	1	346	1	346	0	711	346	1	GCF_037127105.1
BA-BT3330	WP_336617394.1	99.133	346	3	0	1	346	1	346	0	711	346	1	GCF_037127115.1
BA-BT3330	WP_336617394.1	99.133	346	3	0	1	346	1	346	0	711	346	1	GCF_037127145.1
BA-BT3330	WP_336617394.1	99.133	346	3	0	1	346	1	346	0	711	346	1	GCF_037127185.1
BA-BT3330	WP_336617394.1	99.133	346	3	0	1	346	1	346	0	711	346	1	GCF_037127205.1
BA-BT3330	WP_135036265.1	99.133	346	3	0	1	346	1	346	0	711	346	1	GCF_041225095.1
BA-BT3330	WP_135036265.1	99.133	346	3	0	1	346	1	346	0	711	346	1	GCF_902362675.1
BA-BT3330	WP_135036265.1	99.133	346	3	0	1	346	1	346	0	711	346	1	GCF_910574325.1
BA-BT3330	WP_135036265.1	99.133	346	3	0	1	346	1	346	0	711	346	1	GCF_910575425.1
BA-BT3330	WP_135036265.1	99.133	346	3	0	1	346	1	346	0	711	346	1	GCF_910575745.1
BA-BT3330	WP_135036265.1	99.133	346	3	0	1	346	1	346	0	711	346	1	GCF_910575935.1
BA-BT3330	WP_135036265.1	99.133	346	3	0	1	346	1	346	0	711	346	1	GCF_910576515.1
BA-BT3330	WP_135036265.1	99.133	346	3	0	1	346	1	346	0	711	346	1	GCF_910576575.1
BA-BT3330	WP_024986069.1	99.422	346	2	0	1	346	1	346	0	713	346	1	GCF_932750975.1
BA-BT3330	WP_279085412.1	99.711	346	1	0	1	346	1	346	0	715	346	1	GCF_937891455.1
BA-BT3330	WP_024986069.1	99.422	346	2	0	1	346	1	346	0	713	346	1	GCF_947040545.1
BA-BT3330	WP_279085412.1	99.711	346	1	0	1	346	1	346	0	715	346	1	GCF_947053855.1
BA-BT3330	WP_172503689.1	99.422	346	2	0	1	346	1	346	0	714	346	1	GCF_947068035.1
BA-BT3330	WP_135036265.1	99.133	346	3	0	1	346	1	346	0	711	346	1	GCF_947074935.1
BA-BT3330	WP_135036265.1	99.133	346	3	0	1	346	1	346	0	711	346	1	GCF_947086915.1
BA-BT3330	WP_024986069.1	99.422	346	2	0	1	346	1	346	0	713	346	1	GCF_947172185.1
BA-BT3330	WP_279085412.1	99.711	346	1	0	1	346	1	346	0	715	346	1	GCF_947246025.1
BA-BT3330	WP_024986069.1	99.422	346	2	0	1	346	1	346	0	713	346	1	GCF_947346605.1
BA-BT3330	WP_135036265.1	99.133	346	3	0	1	346	1	346	0	711	346	1	GCF_947362115.1
BA-BT3330	WP_024986069.1	99.422	346	2	0	1	346	1	346	0	713	346	1	GCF_947363315.1
BA-BT3330	WP_279085412.1	99.711	346	1	0	1	346	1	346	0	715	346	1	GCF_947366735.1
BA-BT3330	WP_135036265.1	99.133	346	3	0	1	346	1	346	0	711	346	1	GCF_947368045.1
BA-BT3330	WP_024986069.1	99.422	346	2	0	1	346	1	346	0	713	346	1	GCF_947384715.1
BA-BT3330	WP_024986069.1	99.422	346	2	0	1	346	1	346	0	713	346	1	GCF_947387665.1
BA-BT3330	WP_135036265.1	99.133	346	3	0	1	346	1	346	0	711	346	1	GCF_947389115.1
BA-BT3330	WP_135036265.1	99.133	346	3	0	1	346	1	346	0	711	346	1	GCF_947572155.1
BA-BT3330	WP_024986069.1	99.422	346	2	0	1	346	1	346	0	713	346	1	GCF_947641525.1
BA-BT3330	WP_135036265.1	99.133	346	3	0	1	346	1	346	0	711	346	1	GCF_947644335.1
BA-BT3330	WP_135036265.1	99.133	346	3	0	1	346	1	346	0	711	346	1	GCF_947646815.1
BA-BT3330	WP_279085412.1	99.711	346	1	0	1	346	1	346	0	715	346	1	GCF_947649075.1
BA-BT3330	WP_024986069.1	99.422	346	2	0	1	346	1	346	0	713	346	1	GCF_947651045.1
BA-BT3330	WP_024986069.1	99.422	346	2	0	1	346	1	346	0	713	346	1	GCF_948484595.1
BA-BT3330	WP_024986069.1	99.422	346	2	0	1	346	1	346	0	713	346	1	GCF_948499685.1
BA-BT3330	WP_286150501.1	98.844	346	2	1	1	346	1	344	0	704	346	1	GCF_948507765.1
BA-BT3330	WP_024986069.1	99.422	346	2	0	1	346	1	346	0	713	346	1	GCF_948524155.1
BA-BT3330	WP_024986069.1	99.422	346	2	0	1	346	1	346	0	713	346	1	GCF_948527805.1
BA-BT3330	WP_279085412.1	99.711	346	1	0	1	346	1	346	0	715	346	1	GCF_948535675.1
BA-BT3330	WP_288086557.1	99.133	346	3	0	1	346	1	346	0	711	346	1	GCF_948540075.1
BA-BT3330	WP_024986069.1	99.422	346	2	0	1	346	1	346	0	713	346	1	GCF_948542355.1
BA-BT3330	WP_024986069.1	99.422	346	2	0	1	346	1	346	0	713	346	1	GCF_948548145.1
BA-BT3330	WP_024986069.1	99.422	346	2	0	1	346	1	346	0	713	346	1	GCF_948548625.1
BA-BT3330	WP_279085412.1	99.711	346	1	0	1	346	1	346	0	715	346	1	GCF_948558555.1
BA-BT3330	WP_288086557.1	99.133	346	3	0	1	346	1	346	0	711	346	1	GCF_948561305.1
BA-BT3330	WP_024986069.1	99.422	346	2	0	1	346	1	346	0	713	346	1	GCF_948563185.1
BA-BT3330	WP_135036265.1	99.133	346	3	0	1	346	1	346	0	711	346	1	GCF_948564985.1
BA-BT3330	WP_024986069.1	99.422	346	2	0	1	346	1	346	0	713	346	1	GCF_948569035.1
BA-BT3330	WP_024986069.1	99.422	346	2	0	1	346	1	346	0	713	346	1	GCF_948569365.1
BA-BT3330	WP_024986069.1	99.422	346	2	0	1	346	1	346	0	713	346	1	GCF_948571295.1
BA-BT3330	WP_279085412.1	99.711	346	1	0	1	346	1	346	0	715	346	1	GCF_948572695.1
BA-BT3330	WP_024986069.1	99.422	346	2	0	1	346	1	346	0	713	346	1	GCF_948576015.1
BA-BT3330	WP_024986069.1	99.422	346	2	0	1	346	1	346	0	713	346	1	GCF_948580315.1
BA-BT3330	WP_024986069.1	99.422	346	2	0	1	346	1	346	0	713	346	1	GCF_948586845.1
BA-BT3330	WP_279085412.1	99.711	346	1	0	1	346	1	346	0	715	346	1	GCF_948590095.1
BA-BT3330	WP_024986069.1	99.422	346	2	0	1	346	1	346	0	713	346	1	GCF_948592645.1
BA-BT3330	WP_024986069.1	99.422	346	2	0	1	346	1	346	0	713	346	1	GCF_948593785.1
BA-BT3330	WP_279085412.1	99.711	346	1	0	1	346	1	346	0	715	346	1	GCF_948600145.1
BA-BT3330	WP_024986069.1	99.422	346	2	0	1	346	1	346	0	713	346	1	GCF_948603685.1
BA-BT3330	WP_024986069.1	99.422	346	2	0	1	346	1	346	0	713	346	1	GCF_948629865.1
BA-BT3330	WP_024986069.1	99.422	346	2	0	1	346	1	346	0	713	346	1	GCF_948631155.1
BA-BT3330	WP_024986069.1	99.422	346	2	0	1	346	1	346	0	713	346	1	GCF_948638415.1
BA-BT3330	WP_336594628.1	99.313	291	2	0	1	291	1	291	0	603	346	0.84104	GCF_948642225.1
BA-BT3330	WP_279085412.1	99.711	346	1	0	1	346	1	346	0	715	346	1	GCF_948645135.1
BA-BT3330	WP_135036265.1	99.133	346	3	0	1	346	1	346	0	711	346	1	GCF_948647835.1
BA-BT3330	WP_024986069.1	99.422	346	2	0	1	346	1	346	0	713	346	1	GCF_948654765.1
BA-BT3330	WP_279085412.1	99.711	346	1	0	1	346	1	346	0	715	346	1	GCF_948654925.1
BA-BT3330	WP_336525324.1	99.692	325	1	0	22	346	1	325	0	670	346	0.939306	GCF_948655245.1
BA-BT3330	WP_024986069.1	99.422	346	2	0	1	346	1	346	0	713	346	1	GCF_948656285.1
BA-BT3330	WP_024986069.1	99.422	346	2	0	1	346	1	346	0	713	346	1	GCF_948688615.1
BA-BT3330	WP_135036265.1	99.133	346	3	0	1	346	1	346	0	711	346	1	GCF_948693805.1
BA-BT3330	WP_286150501.1	98.844	346	2	1	1	346	1	344	0	704	346	1	GCF_948694765.1
BA-BT3330	WP_024986069.1	99.422	346	2	0	1	346	1	346	0	713	346	1	GCF_948695785.1
BA-BT3330	WP_279085412.1	99.711	346	1	0	1	346	1	346	0	715	346	1	GCF_948701235.1
BA-BT3330	WP_288086557.1	99.133	346	3	0	1	346	1	346	0	711	346	1	GCF_948702985.1
BA-BT3330	WP_024986069.1	99.422	346	2	0	1	346	1	346	0	713	346	1	GCF_948706925.1
BA-BT3330	WP_024986069.1	99.422	346	2	0	1	346	1	346	0	713	346	1	GCF_948738025.1
BA-BT3330	WP_279085412.1	99.711	346	1	0	1	346	1	346	0	715	346	1	GCF_948741665.1
BA-BT3330	WP_024986069.1	99.422	346	2	0	1	346	1	346	0	713	346	1	GCF_948743225.1
BA-BT3330	WP_279085412.1	99.711	346	1	0	1	346	1	346	0	715	346	1	GCF_948745125.1
BA-BT3330	WP_279085412.1	99.711	346	1	0	1	346	1	346	0	715	346	1	GCF_948750405.1
BA-BT3330	WP_279085412.1	99.711	346	1	0	1	346	1	346	0	715	346	1	GCF_948754875.1
BA-BT3330	WP_135036265.1	99.133	346	3	0	1	346	1	346	0	711	346	1	GCF_948757045.1
BA-BT3330	WP_135036265.1	99.133	346	3	0	1	346	1	346	0	711	346	1	GCF_948769445.1
BA-BT3330	WP_135036265.1	99.133	346	3	0	1	346	1	346	0	711	346	1	GCF_948793725.1
BA-BT3330	WP_288086557.1	99.133	346	3	0	1	346	1	346	0	711	346	1	GCF_948796295.1
BA-BT3330	WP_024986069.1	99.422	346	2	0	1	346	1	346	0	713	346	1	GCF_948802405.1
BA-BT3330	WP_024986069.1	99.422	346	2	0	1	346	1	346	0	713	346	1	GCF_948811105.1
BA-BT3330	WP_279085412.1	99.711	346	1	0	1	346	1	346	0	715	346	1	GCF_948827295.1
BA-BT3330	WP_279085412.1	99.711	346	1	0	1	346	1	346	0	715	346	1	GCF_948834435.1
BA-BT3330	WP_288086557.1	99.133	346	3	0	1	346	1	346	0	711	346	1	GCF_948842245.1
BA-BT3330	WP_024986069.1	99.422	346	2	0	1	346	1	346	0	713	346	1	GCF_948852355.1
BA-BT3330	WP_024986069.1	99.422	346	2	0	1	346	1	346	0	713	346	1	GCF_948854315.1
BA-BT3330	WP_024986069.1	99.422	346	2	0	1	346	1	346	0	713	346	1	GCF_948854825.1
BA-BT3330	WP_024986069.1	99.422	346	2	0	1	346	1	346	0	713	346	1	GCF_948859655.1
BA-BT3330	WP_024986069.1	99.422	346	2	0	1	346	1	346	0	713	346	1	GCF_948862425.1
BA-BT3330	WP_024986069.1	99.422	346	2	0	1	346	1	346	0	713	346	1	GCF_948866515.1
BA-BT3330	WP_288086557.1	99.133	346	3	0	1	346	1	346	0	711	346	1	GCF_948869225.1
BA-BT3330	WP_024986069.1	99.422	346	2	0	1	346	1	346	0	713	346	1	GCF_948881505.1
BA-BT3330	WP_024986069.1	99.422	346	2	0	1	346	1	346	0	713	346	1	GCF_948882535.1
BA-BT3330	WP_024986069.1	99.422	346	2	0	1	346	1	346	0	713	346	1	GCF_948882935.1
BA-BT3330	WP_279085412.1	99.711	346	1	0	1	346	1	346	0	715	346	1	GCF_948884465.1
BA-BT3330	WP_024986069.1	99.422	346	2	0	1	346	1	346	0	713	346	1	GCF_948889385.1
BA-BT3330	WP_024986069.1	99.422	346	2	0	1	346	1	346	0	713	346	1	GCF_948890145.1
BA-BT3330	WP_279085412.1	99.711	346	1	0	1	346	1	346	0	715	346	1	GCF_948890305.1
BA-BT3330	WP_024986069.1	99.422	346	2	0	1	346	1	346	0	713	346	1	GCF_948893185.1
BA-BT3330	WP_279085412.1	99.711	346	1	0	1	346	1	346	0	715	346	1	GCF_948897345.1
BA-BT3330	WP_024986069.1	99.422	346	2	0	1	346	1	346	0	713	346	1	GCF_948904375.1
BA-BT3330	WP_279085412.1	99.711	346	1	0	1	346	1	346	0	715	346	1	GCF_948906085.1
BA-BT3330	WP_024986069.1	99.422	346	2	0	1	346	1	346	0	713	346	1	GCF_948911185.1
BA-BT3330	WP_024986069.1	99.422	346	2	0	1	346	1	346	0	713	346	1	GCF_948914515.1
BA-BT3330	WP_279085412.1	99.711	346	1	0	1	346	1	346	0	715	346	1	GCF_948929985.1
BA-BT3330	WP_024986069.1	99.422	346	2	0	1	346	1	346	0	713	346	1	GCF_948931675.1
BA-BT3330	WP_024986069.1	99.422	346	2	0	1	346	1	346	0	713	346	1	GCF_948948055.1
BA-BT3330	WP_024986069.1	99.422	346	2	0	1	346	1	346	0	713	346	1	GCF_948956735.1
BA-BT3330	WP_279085412.1	99.711	346	1	0	1	346	1	346	0	715	346	1	GCF_948961735.1
BA-BT3330	WP_024986069.1	99.422	346	2	0	1	346	1	346	0	713	346	1	GCF_948967595.1
BA-BT3330	WP_024986069.1	99.422	346	2	0	1	346	1	346	0	713	346	1	GCF_948991795.1
BA-BT3330	WP_024986069.1	99.422	346	2	0	1	346	1	346	0	713	346	1	GCF_948992825.1
BA-BT3330	WP_288086557.1	99.133	346	3	0	1	346	1	346	0	711	346	1	GCF_949000205.1
BA-BT3330	WP_024986069.1	99.422	346	2	0	1	346	1	346	0	713	346	1	GCF_949000595.1
BA-BT3330	WP_024986069.1	99.422	346	2	0	1	346	1	346	0	713	346	1	GCF_949006435.1
BA-BT3330	WP_024986069.1	99.422	346	2	0	1	346	1	346	0	713	346	1	GCF_949007795.1
BA-BT3330	WP_024986069.1	99.422	346	2	0	1	346	1	346	0	713	346	1	GCF_949009485.1
BA-BT3330	WP_135036265.1	99.133	346	3	0	1	346	1	346	0	711	346	1	GCF_949011785.1
BA-BT3330	WP_135036265.1	99.133	346	3	0	1	346	1	346	0	711	346	1	GCF_949030725.1
BA-BT3330	WP_024986069.1	99.422	346	2	0	1	346	1	346	0	713	346	1	GCF_949031835.1
BA-BT3330	WP_024986069.1	99.422	346	2	0	1	346	1	346	0	713	346	1	GCF_949043715.1
BA-BT3330	WP_288086557.1	99.133	346	3	0	1	346	1	346	0	711	346	1	GCF_949052475.1
BA-BT3330	WP_024986069.1	99.422	346	2	0	1	346	1	346	0	713	346	1	GCF_949052645.1
BA-BT3330	WP_024986069.1	99.422	346	2	0	1	346	1	346	0	713	346	1	GCF_949064735.1
BA-BT3330	WP_279085412.1	99.711	346	1	0	1	346	1	346	0	715	346	1	GCF_949066575.1
BA-BT3330	WP_024986069.1	99.422	346	2	0	1	346	1	346	0	713	346	1	GCF_949077225.1
BA-BT3330	WP_024986069.1	99.422	346	2	0	1	346	1	346	0	713	346	1	GCF_949078975.1
BA-BT3330	WP_024986069.1	99.422	346	2	0	1	346	1	346	0	713	346	1	GCF_949081855.1
BA-BT3330	WP_024986069.1	99.422	346	2	0	1	346	1	346	0	713	346	1	GCF_949081925.1
BA-BT3330	WP_024986069.1	99.422	346	2	0	1	346	1	346	0	713	346	1	GCF_949092275.1
BA-BT3330	WP_024986069.1	99.422	346	2	0	1	346	1	346	0	713	346	1	GCF_949094045.1
BA-BT3330	WP_279085412.1	99.711	346	1	0	1	346	1	346	0	715	346	1	GCF_949095875.1
BA-BT3330	WP_024986069.1	99.422	346	2	0	1	346	1	346	0	713	346	1	GCF_949098395.1
BA-BT3330	WP_024986069.1	99.422	346	2	0	1	346	1	346	0	713	346	1	GCF_949114335.1
BA-BT3330	WP_024986069.1	99.422	346	2	0	1	346	1	346	0	713	346	1	GCF_949115845.1
BA-BT3330	WP_290381730.1	98.919	185	2	0	1	185	1	185	4.95e-136	381	346	0.534682	GCF_949117805.1
BA-BT3330	WP_279085412.1	99.711	346	1	0	1	346	1	346	0	715	346	1	GCF_949154705.1
BA-BT3330	WP_279085412.1	99.711	346	1	0	1	346	1	346	0	715	346	1	GCF_949280125.1
BA-BT3330	WP_024986069.1	99.422	346	2	0	1	346	1	346	0	713	346	1	GCF_949343545.1
BA-BT3330	WP_024986069.1	99.422	346	2	0	1	346	1	346	0	713	346	1	GCF_949343835.1
BA-BT3330	WP_024986069.1	99.422	346	2	0	1	346	1	346	0	713	346	1	GCF_949345665.1
BA-BT3330	WP_024986069.1	99.422	346	2	0	1	346	1	346	0	713	346	1	GCF_949347425.1
BA-BT3330	WP_024986069.1	99.422	346	2	0	1	346	1	346	0	713	346	1	GCF_949347455.1
BA-BT3330	WP_024986069.1	99.422	346	2	0	1	346	1	346	0	713	346	1	GCF_949349165.1
BA-BT3330	WP_286150501.1	98.844	346	2	1	1	346	1	344	0	704	346	1	GCF_949401165.1
BA-BT3330	WP_288086557.1	99.133	346	3	0	1	346	1	346	0	711	346	1	GCF_949425795.1
BA-BT3330	WP_288086557.1	99.133	346	3	0	1	346	1	346	0	711	346	1	GCF_949425875.1
BA-BT3330	WP_024986069.1	99.422	346	2	0	1	346	1	346	0	713	346	1	GCF_949426885.1
BA-BT3330	WP_279085412.1	99.711	346	1	0	1	346	1	346	0	715	346	1	GCF_949428825.1
BA-BT3330	WP_024986069.1	99.422	346	2	0	1	346	1	346	0	713	346	1	GCF_949428855.1
BA-BT3330	WP_024986069.1	99.422	346	2	0	1	346	1	346	0	713	346	1	GCF_949451695.1
BA-BT3330	WP_288086557.1	99.133	346	3	0	1	346	1	346	0	711	346	1	GCF_949451715.1
BA-BT3330	WP_024986069.1	99.422	346	2	0	1	346	1	346	0	713	346	1	GCF_949454765.1
BA-BT3330	WP_135036265.1	99.133	346	3	0	1	346	1	346	0	711	346	1	GCF_949456485.1
BA-BT3330	WP_024986069.1	99.422	346	2	0	1	346	1	346	0	713	346	1	GCF_949461625.1
BA-BT3330	WP_135036265.1	99.133	346	3	0	1	346	1	346	0	711	346	1	GCF_949463855.1
BA-BT3330	WP_288086557.1	99.133	346	3	0	1	346	1	346	0	711	346	1	GCF_949466865.1
BA-BT3330	WP_024986069.1	99.422	346	2	0	1	346	1	346	0	713	346	1	GCF_949473255.1
BA-BT3330	WP_024986069.1	99.422	346	2	0	1	346	1	346	0	713	346	1	GCF_949483045.1
BA-BT3330	WP_135036265.1	99.133	346	3	0	1	346	1	346	0	711	346	1	GCF_949483735.1
BA-BT3330	WP_024986069.1	99.422	346	2	0	1	346	1	346	0	713	346	1	GCF_949486265.1
BA-BT3330	WP_024986069.1	99.422	346	2	0	1	346	1	346	0	713	346	1	GCF_949504775.1
BA-BT3330	WP_135036265.1	99.133	346	3	0	1	346	1	346	0	711	346	1	GCF_949516555.1
BA-BT3330	WP_024986069.1	99.422	346	2	0	1	346	1	346	0	713	346	1	GCF_949524915.1
BA-BT3330	WP_024986069.1	99.422	346	2	0	1	346	1	346	0	713	346	1	GCF_949526175.1
BA-BT3330	WP_024986069.1	99.422	346	2	0	1	346	1	346	0	713	346	1	GCF_949526545.1
BA-BT3330	WP_135036265.1	99.133	346	3	0	1	346	1	346	0	711	346	1	GCF_949531215.1
BA-BT3330	WP_288086557.1	99.133	346	3	0	1	346	1	346	0	711	346	1	GCF_949531475.1
BA-BT3330	WP_024986069.1	99.422	346	2	0	1	346	1	346	0	713	346	1	GCF_949534335.1
BA-BT3330	WP_024986069.1	99.422	346	2	0	1	346	1	346	0	713	346	1	GCF_949534605.1
BA-BT3330	WP_024986069.1	99.422	346	2	0	1	346	1	346	0	713	346	1	GCF_949542795.1
BA-BT3330	WP_024986069.1	99.422	346	2	0	1	346	1	346	0	713	346	1	GCF_949544625.1
BA-BT3330	WP_024986069.1	99.422	346	2	0	1	346	1	346	0	713	346	1	GCF_949545185.1
BA-BT3330	WP_024986069.1	99.422	346	2	0	1	346	1	346	0	713	346	1	GCF_949545475.1
BA-BT3330	WP_024986069.1	99.422	346	2	0	1	346	1	346	0	713	346	1	GCF_949546195.1
BA-BT3330	WP_024986069.1	99.422	346	2	0	1	346	1	346	0	713	346	1	GCF_949550035.1

## Sheet: BA-BT3331
qseqid	sseqid	pident	length	mismatch	gapopen	qstart	qend	sstart	send	evalue	bitscore	QueryLength	QueryCoverage	Strain
BA-BT3331	RLT81042.1	99.825	571	1	0	1	571	1	571	0	1186	571	1	GCA_003671855.1
BA-BT3331	TFU51426.1	100	571	0	0	1	571	1	571	0	1187	571	1	GCA_004569485.1
BA-BT3331	TGY08742.1	99.825	571	1	0	1	571	1	571	0	1186	571	1	GCA_004794095.1
BA-BT3331	NDO52958.1	100	571	0	0	1	571	1	571	0	1187	571	1	GCA_010206385.1
BA-BT3331	GFH85615.1	99.65	571	2	0	1	571	1	571	0	1184	571	1	GCA_011958815.1
BA-BT3331	MBF0728948.1	100	571	0	0	1	571	1	571	0	1187	571	1	GCA_015234815.1
BA-BT3331	MBF0837087.1	100	571	0	0	1	571	1	571	0	1187	571	1	GCA_015235485.1
BA-BT3331	MCR1996397.1	99.825	571	1	0	1	571	1	571	0	1186	571	1	GCA_024623065.1
BA-BT3331	MDE6819550.1	61.111	594	204	7	1	571	1	590	0	738	571	1.04028	GCA_029064105.1
BA-BT3331	MDE6986358.1	61.111	594	204	7	1	571	1	590	0	738	571	1.04028	GCA_029064885.1
BA-BT3331	MEY8476980.1	100	571	0	0	1	571	1	571	0	1187	571	1	GCA_041225095.1
BA-BT3331	MFG6410085.1	99.475	571	3	0	1	571	1	571	0	1182	571	1	GCA_043558005.1
BA-BT3331	WP_024986068.1	99.825	571	1	0	1	571	1	571	0	1186	571	1	GCF_000613385.1
BA-BT3331	WP_022137042.1	98.949	571	6	0	1	571	1	571	0	1176	571	1	GCF_000944395.1
BA-BT3331	WP_024986068.1	99.825	571	1	0	1	571	1	571	0	1186	571	1	GCF_003671855.1
BA-BT3331	WP_135036268.1	100	571	0	0	1	571	1	571	0	1187	571	1	GCF_004569485.1
BA-BT3331	WP_024986068.1	99.825	571	1	0	1	571	1	571	0	1186	571	1	GCF_004794095.1
BA-BT3331	WP_135036268.1	100	571	0	0	1	571	1	571	0	1187	571	1	GCF_009775635.1
BA-BT3331	WP_135036268.1	100	571	0	0	1	571	1	571	0	1187	571	1	GCF_010206385.1
BA-BT3331	WP_172503690.1	99.65	571	2	0	1	571	1	571	0	1184	571	1	GCF_011958815.1
BA-BT3331	WP_135036268.1	100	571	0	0	1	571	1	571	0	1187	571	1	GCF_015234815.1
BA-BT3331	WP_135036268.1	100	571	0	0	1	571	1	571	0	1187	571	1	GCF_015235485.1
BA-BT3331	WP_024986068.1	99.825	571	1	0	1	571	1	571	0	1186	571	1	GCF_024623065.1
BA-BT3331	WP_371825029.1	99.446	542	3	0	1	542	1	542	0	1122	571	0.949212	GCF_024623115.1
BA-BT3331	WP_303875408.1	61.111	594	204	7	1	571	1	590	0	738	571	1.04028	GCF_029064105.1
BA-BT3331	WP_024986068.1	99.825	571	1	0	1	571	1	571	0	1186	571	1	GCF_037126775.1
BA-BT3331	WP_024986068.1	99.825	571	1	0	1	571	1	571	0	1186	571	1	GCF_037126785.1
BA-BT3331	WP_024986068.1	99.825	571	1	0	1	571	1	571	0	1186	571	1	GCF_037126795.1
BA-BT3331	WP_024986068.1	99.825	571	1	0	1	571	1	571	0	1186	571	1	GCF_037126845.1
BA-BT3331	WP_024986068.1	99.825	571	1	0	1	571	1	571	0	1186	571	1	GCF_037126855.1
BA-BT3331	WP_024986068.1	99.825	571	1	0	1	571	1	571	0	1186	571	1	GCF_037126885.1
BA-BT3331	WP_024986068.1	99.825	571	1	0	1	571	1	571	0	1186	571	1	GCF_037126945.1
BA-BT3331	WP_024986068.1	99.825	571	1	0	1	571	1	571	0	1186	571	1	GCF_037126965.1
BA-BT3331	WP_024986068.1	99.825	571	1	0	1	571	1	571	0	1186	571	1	GCF_037126985.1
BA-BT3331	WP_024986068.1	99.825	571	1	0	1	571	1	571	0	1186	571	1	GCF_037127005.1
BA-BT3331	WP_024986068.1	99.825	571	1	0	1	571	1	571	0	1186	571	1	GCF_037127015.1
BA-BT3331	WP_024986068.1	99.825	571	1	0	1	571	1	571	0	1186	571	1	GCF_037127045.1
BA-BT3331	WP_024986068.1	99.825	571	1	0	1	571	1	571	0	1186	571	1	GCF_037127055.1
BA-BT3331	WP_024986068.1	99.825	571	1	0	1	571	1	571	0	1186	571	1	GCF_037127075.1
BA-BT3331	WP_024986068.1	99.825	571	1	0	1	571	1	571	0	1186	571	1	GCF_037127105.1
BA-BT3331	WP_024986068.1	99.825	571	1	0	1	571	1	571	0	1186	571	1	GCF_037127115.1
BA-BT3331	WP_024986068.1	99.825	571	1	0	1	571	1	571	0	1186	571	1	GCF_037127145.1
BA-BT3331	WP_024986068.1	99.825	571	1	0	1	571	1	571	0	1186	571	1	GCF_037127185.1
BA-BT3331	WP_024986068.1	99.825	571	1	0	1	571	1	571	0	1186	571	1	GCF_037127205.1
BA-BT3331	WP_135036268.1	100	571	0	0	1	571	1	571	0	1187	571	1	GCF_041225095.1
BA-BT3331	WP_135036268.1	100	571	0	0	1	571	1	571	0	1187	571	1	GCF_902362675.1
BA-BT3331	WP_175630652.1	61.111	594	204	7	1	571	1	590	0	738	571	1.04028	GCF_903181435.1
BA-BT3331	WP_024986068.1	99.825	571	1	0	1	571	1	571	0	1186	571	1	GCF_910574325.1
BA-BT3331	WP_024986068.1	99.825	571	1	0	1	571	1	571	0	1186	571	1	GCF_910575425.1
BA-BT3331	WP_024986068.1	99.825	571	1	0	1	571	1	571	0	1186	571	1	GCF_910575745.1
BA-BT3331	WP_024986068.1	99.825	571	1	0	1	571	1	571	0	1186	571	1	GCF_910575935.1
BA-BT3331	WP_024986068.1	99.825	571	1	0	1	571	1	571	0	1186	571	1	GCF_910576515.1
BA-BT3331	WP_024986068.1	99.825	571	1	0	1	571	1	571	0	1186	571	1	GCF_910576575.1
BA-BT3331	WP_135036268.1	100	571	0	0	1	571	1	571	0	1187	571	1	GCF_932750975.1
BA-BT3331	WP_172503690.1	99.65	571	2	0	1	571	1	571	0	1184	571	1	GCF_937891455.1
BA-BT3331	WP_288786206.1	99.825	571	1	0	1	571	1	571	0	1186	571	1	GCF_947040545.1
BA-BT3331	WP_172503690.1	99.65	571	2	0	1	571	1	571	0	1184	571	1	GCF_947053855.1
BA-BT3331	WP_172503690.1	99.65	571	2	0	1	571	1	571	0	1184	571	1	GCF_947068035.1
BA-BT3331	WP_135036268.1	100	571	0	0	1	571	1	571	0	1187	571	1	GCF_947074935.1
BA-BT3331	WP_135036268.1	100	571	0	0	1	571	1	571	0	1187	571	1	GCF_947086915.1
BA-BT3331	WP_024986068.1	99.825	571	1	0	1	571	1	571	0	1186	571	1	GCF_947172185.1
BA-BT3331	WP_303875408.1	61.111	594	204	7	1	571	1	590	0	738	571	1.04028	GCF_947174895.1
BA-BT3331	WP_172503690.1	99.65	571	2	0	1	571	1	571	0	1184	571	1	GCF_947246025.1
BA-BT3331	WP_279095242.1	99.65	571	2	0	1	571	1	571	0	1184	571	1	GCF_947346605.1
BA-BT3331	WP_135036268.1	100	571	0	0	1	571	1	571	0	1187	571	1	GCF_947362115.1
BA-BT3331	WP_024986068.1	99.825	571	1	0	1	571	1	571	0	1186	571	1	GCF_947363315.1
BA-BT3331	WP_172503690.1	99.65	571	2	0	1	571	1	571	0	1184	571	1	GCF_947366735.1
BA-BT3331	WP_135036268.1	100	571	0	0	1	571	1	571	0	1187	571	1	GCF_947368045.1
BA-BT3331	WP_336527284.1	99.65	571	2	0	1	571	1	571	0	1184	571	1	GCF_947384715.1
BA-BT3331	WP_024986068.1	99.825	571	1	0	1	571	1	571	0	1186	571	1	GCF_947387665.1
BA-BT3331	WP_135036268.1	100	571	0	0	1	571	1	571	0	1187	571	1	GCF_947389115.1
BA-BT3331	WP_135036268.1	100	571	0	0	1	571	1	571	0	1187	571	1	GCF_947572155.1
BA-BT3331	WP_024986068.1	99.825	571	1	0	1	571	1	571	0	1186	571	1	GCF_947641525.1
BA-BT3331	WP_135036268.1	100	571	0	0	1	571	1	571	0	1187	571	1	GCF_947644335.1
BA-BT3331	WP_135036268.1	100	571	0	0	1	571	1	571	0	1187	571	1	GCF_947646815.1
BA-BT3331	WP_172503690.1	99.65	571	2	0	1	571	1	571	0	1184	571	1	GCF_947649075.1
BA-BT3331	WP_135036268.1	100	571	0	0	1	571	1	571	0	1187	571	1	GCF_947651045.1
BA-BT3331	WP_172503690.1	99.65	571	2	0	1	571	1	571	0	1184	571	1	GCF_948484595.1
BA-BT3331	WP_135036268.1	100	571	0	0	1	571	1	571	0	1187	571	1	GCF_948499685.1
BA-BT3331	WP_024986068.1	99.825	571	1	0	1	571	1	571	0	1186	571	1	GCF_948507765.1
BA-BT3331	WP_024986068.1	99.825	571	1	0	1	571	1	571	0	1186	571	1	GCF_948524155.1
BA-BT3331	WP_024986068.1	99.825	571	1	0	1	571	1	571	0	1186	571	1	GCF_948527805.1
BA-BT3331	WP_172503690.1	99.65	571	2	0	1	571	1	571	0	1184	571	1	GCF_948535675.1
BA-BT3331	WP_024986068.1	99.825	571	1	0	1	571	1	571	0	1186	571	1	GCF_948540075.1
BA-BT3331	WP_024986068.1	99.825	571	1	0	1	571	1	571	0	1186	571	1	GCF_948542355.1
BA-BT3331	WP_024986068.1	99.825	571	1	0	1	571	1	571	0	1186	571	1	GCF_948548145.1
BA-BT3331	WP_024986068.1	99.825	571	1	0	1	571	1	571	0	1186	571	1	GCF_948548625.1
BA-BT3331	WP_172503690.1	99.65	571	2	0	1	571	1	571	0	1184	571	1	GCF_948558555.1
BA-BT3331	WP_289749133.1	99.475	571	3	0	1	571	1	571	0	1181	571	1	GCF_948561305.1
BA-BT3331	WP_024986068.1	99.825	571	1	0	1	571	1	571	0	1186	571	1	GCF_948563185.1
BA-BT3331	WP_135036268.1	100	571	0	0	1	571	1	571	0	1187	571	1	GCF_948564985.1
BA-BT3331	WP_024986068.1	99.825	571	1	0	1	571	1	571	0	1186	571	1	GCF_948569035.1
BA-BT3331	WP_024986068.1	99.825	571	1	0	1	571	1	571	0	1186	571	1	GCF_948569365.1
BA-BT3331	WP_024986068.1	99.825	571	1	0	1	571	1	571	0	1186	571	1	GCF_948571295.1
BA-BT3331	WP_172503690.1	99.65	571	2	0	1	571	1	571	0	1184	571	1	GCF_948572695.1
BA-BT3331	WP_024986068.1	99.825	571	1	0	1	571	1	571	0	1186	571	1	GCF_948576015.1
BA-BT3331	WP_172503690.1	99.65	571	2	0	1	571	1	571	0	1184	571	1	GCF_948580315.1
BA-BT3331	WP_024986068.1	99.825	571	1	0	1	571	1	571	0	1186	571	1	GCF_948586845.1
BA-BT3331	WP_172503690.1	99.65	571	2	0	1	571	1	571	0	1184	571	1	GCF_948590095.1
BA-BT3331	WP_172503690.1	99.65	571	2	0	1	571	1	571	0	1184	571	1	GCF_948592645.1
BA-BT3331	WP_024986068.1	99.825	571	1	0	1	571	1	571	0	1186	571	1	GCF_948593785.1
BA-BT3331	WP_172503690.1	99.65	571	2	0	1	571	1	571	0	1184	571	1	GCF_948600145.1
BA-BT3331	WP_172503690.1	99.65	571	2	0	1	571	1	571	0	1184	571	1	GCF_948603685.1
BA-BT3331	WP_024986068.1	99.825	571	1	0	1	571	1	571	0	1186	571	1	GCF_948629865.1
BA-BT3331	WP_024986068.1	99.825	571	1	0	1	571	1	571	0	1186	571	1	GCF_948631155.1
BA-BT3331	WP_172503690.1	99.65	571	2	0	1	571	1	571	0	1184	571	1	GCF_948638415.1
BA-BT3331	WP_172503690.1	99.65	571	2	0	1	571	1	571	0	1184	571	1	GCF_948642225.1
BA-BT3331	WP_172503690.1	99.65	571	2	0	1	571	1	571	0	1184	571	1	GCF_948645135.1
BA-BT3331	WP_135036268.1	100	571	0	0	1	571	1	571	0	1187	571	1	GCF_948647835.1
BA-BT3331	WP_135036268.1	100	571	0	0	1	571	1	571	0	1187	571	1	GCF_948654765.1
BA-BT3331	WP_172503690.1	99.65	571	2	0	1	571	1	571	0	1184	571	1	GCF_948654925.1
BA-BT3331	WP_172503690.1	99.65	571	2	0	1	571	1	571	0	1184	571	1	GCF_948655245.1
BA-BT3331	WP_172503690.1	99.65	571	2	0	1	571	1	571	0	1184	571	1	GCF_948656285.1
BA-BT3331	WP_172503690.1	99.65	571	2	0	1	571	1	571	0	1184	571	1	GCF_948688615.1
BA-BT3331	WP_135036268.1	100	571	0	0	1	571	1	571	0	1187	571	1	GCF_948693805.1
BA-BT3331	WP_024986068.1	99.825	571	1	0	1	571	1	571	0	1186	571	1	GCF_948694765.1
BA-BT3331	WP_024986068.1	99.825	571	1	0	1	571	1	571	0	1186	571	1	GCF_948695785.1
BA-BT3331	WP_172503690.1	99.65	571	2	0	1	571	1	571	0	1184	571	1	GCF_948701235.1
BA-BT3331	WP_024986068.1	99.825	571	1	0	1	571	1	571	0	1186	571	1	GCF_948702985.1
BA-BT3331	WP_172503690.1	99.65	571	2	0	1	571	1	571	0	1184	571	1	GCF_948706925.1
BA-BT3331	WP_024986068.1	99.825	571	1	0	1	571	1	571	0	1186	571	1	GCF_948738025.1
BA-BT3331	WP_172503690.1	99.65	571	2	0	1	571	1	571	0	1184	571	1	GCF_948741665.1
BA-BT3331	WP_172503690.1	99.65	571	2	0	1	571	1	571	0	1184	571	1	GCF_948743225.1
BA-BT3331	WP_172503690.1	99.65	571	2	0	1	571	1	571	0	1184	571	1	GCF_948745125.1
BA-BT3331	WP_172503690.1	99.65	571	2	0	1	571	1	571	0	1184	571	1	GCF_948750405.1
BA-BT3331	WP_172503690.1	99.65	571	2	0	1	571	1	571	0	1184	571	1	GCF_948754875.1
BA-BT3331	WP_135036268.1	100	571	0	0	1	571	1	571	0	1187	571	1	GCF_948757045.1
BA-BT3331	WP_135036268.1	100	571	0	0	1	571	1	571	0	1187	571	1	GCF_948769445.1
BA-BT3331	WP_135036268.1	100	571	0	0	1	571	1	571	0	1187	571	1	GCF_948793725.1
BA-BT3331	WP_024986068.1	99.825	571	1	0	1	571	1	571	0	1186	571	1	GCF_948796295.1
BA-BT3331	WP_172503690.1	99.65	571	2	0	1	571	1	571	0	1184	571	1	GCF_948802405.1
BA-BT3331	WP_024986068.1	99.825	571	1	0	1	571	1	571	0	1186	571	1	GCF_948811105.1
BA-BT3331	WP_172503690.1	99.65	571	2	0	1	571	1	571	0	1184	571	1	GCF_948827295.1
BA-BT3331	WP_172503690.1	99.65	571	2	0	1	571	1	571	0	1184	571	1	GCF_948834435.1
BA-BT3331	WP_024986068.1	99.825	571	1	0	1	571	1	571	0	1186	571	1	GCF_948842245.1
BA-BT3331	WP_024986068.1	99.825	571	1	0	1	571	1	571	0	1186	571	1	GCF_948852355.1
BA-BT3331	WP_024986068.1	99.825	571	1	0	1	571	1	571	0	1186	571	1	GCF_948854315.1
BA-BT3331	WP_024986068.1	99.825	571	1	0	1	571	1	571	0	1186	571	1	GCF_948854825.1
BA-BT3331	WP_172503690.1	99.65	571	2	0	1	571	1	571	0	1184	571	1	GCF_948859655.1
BA-BT3331	WP_024986068.1	99.825	571	1	0	1	571	1	571	0	1186	571	1	GCF_948862425.1
BA-BT3331	WP_024986068.1	99.825	571	1	0	1	571	1	571	0	1186	571	1	GCF_948866515.1
BA-BT3331	WP_024986068.1	99.825	571	1	0	1	571	1	571	0	1186	571	1	GCF_948869225.1
BA-BT3331	WP_172503690.1	99.65	571	2	0	1	571	1	571	0	1184	571	1	GCF_948881505.1
BA-BT3331	WP_024986068.1	99.825	571	1	0	1	571	1	571	0	1186	571	1	GCF_948882535.1
BA-BT3331	WP_024986068.1	99.825	571	1	0	1	571	1	571	0	1186	571	1	GCF_948882935.1
BA-BT3331	WP_172503690.1	99.65	571	2	0	1	571	1	571	0	1184	571	1	GCF_948884465.1
BA-BT3331	WP_024986068.1	99.825	571	1	0	1	571	1	571	0	1186	571	1	GCF_948889385.1
BA-BT3331	WP_172503690.1	99.65	571	2	0	1	571	1	571	0	1184	571	1	GCF_948890145.1
BA-BT3331	WP_172503690.1	99.65	571	2	0	1	571	1	571	0	1184	571	1	GCF_948890305.1
BA-BT3331	WP_024986068.1	99.825	571	1	0	1	571	1	571	0	1186	571	1	GCF_948893185.1
BA-BT3331	WP_172503690.1	99.65	571	2	0	1	571	1	571	0	1184	571	1	GCF_948897345.1
BA-BT3331	WP_024986068.1	99.825	571	1	0	1	571	1	571	0	1186	571	1	GCF_948904375.1
BA-BT3331	WP_172503690.1	99.65	571	2	0	1	571	1	571	0	1184	571	1	GCF_948906085.1
BA-BT3331	WP_172503690.1	99.65	571	2	0	1	571	1	571	0	1184	571	1	GCF_948911185.1
BA-BT3331	WP_024986068.1	99.825	571	1	0	1	571	1	571	0	1186	571	1	GCF_948914515.1
BA-BT3331	WP_172503690.1	99.65	571	2	0	1	571	1	571	0	1184	571	1	GCF_948929985.1
BA-BT3331	WP_024986068.1	99.825	571	1	0	1	571	1	571	0	1186	571	1	GCF_948931675.1
BA-BT3331	WP_024986068.1	99.825	571	1	0	1	571	1	571	0	1186	571	1	GCF_948948055.1
BA-BT3331	WP_024986068.1	99.825	571	1	0	1	571	1	571	0	1186	571	1	GCF_948956735.1
BA-BT3331	WP_172503690.1	99.65	571	2	0	1	571	1	571	0	1184	571	1	GCF_948961735.1
BA-BT3331	WP_172503690.1	99.65	571	2	0	1	571	1	571	0	1184	571	1	GCF_948967595.1
BA-BT3331	WP_024986068.1	99.825	571	1	0	1	571	1	571	0	1186	571	1	GCF_948991795.1
BA-BT3331	WP_024986068.1	99.825	571	1	0	1	571	1	571	0	1186	571	1	GCF_948992825.1
BA-BT3331	WP_024986068.1	99.825	571	1	0	1	571	1	571	0	1186	571	1	GCF_949000205.1
BA-BT3331	WP_172503690.1	99.65	571	2	0	1	571	1	571	0	1184	571	1	GCF_949000595.1
BA-BT3331	WP_172503690.1	99.65	571	2	0	1	571	1	571	0	1184	571	1	GCF_949006435.1
BA-BT3331	WP_024986068.1	99.825	571	1	0	1	571	1	571	0	1186	571	1	GCF_949007795.1
BA-BT3331	WP_172503690.1	99.65	571	2	0	1	571	1	571	0	1184	571	1	GCF_949009485.1
BA-BT3331	WP_135036268.1	100	571	0	0	1	571	1	571	0	1187	571	1	GCF_949011785.1
BA-BT3331	WP_135036268.1	100	571	0	0	1	571	1	571	0	1187	571	1	GCF_949030725.1
BA-BT3331	WP_024986068.1	99.825	571	1	0	1	571	1	571	0	1186	571	1	GCF_949031835.1
BA-BT3331	WP_024986068.1	99.825	571	1	0	1	571	1	571	0	1186	571	1	GCF_949043715.1
BA-BT3331	WP_024986068.1	99.825	571	1	0	1	571	1	571	0	1186	571	1	GCF_949052475.1
BA-BT3331	WP_172503690.1	99.65	571	2	0	1	571	1	571	0	1184	571	1	GCF_949052645.1
BA-BT3331	WP_135036268.1	100	571	0	0	1	571	1	571	0	1187	571	1	GCF_949064735.1
BA-BT3331	WP_024986068.1	99.825	571	1	0	1	571	1	571	0	1186	571	1	GCF_949066575.1
BA-BT3331	WP_024986068.1	99.825	571	1	0	1	571	1	571	0	1186	571	1	GCF_949077225.1
BA-BT3331	WP_024986068.1	99.825	571	1	0	1	571	1	571	0	1186	571	1	GCF_949078975.1
BA-BT3331	WP_024986068.1	99.825	571	1	0	1	571	1	571	0	1186	571	1	GCF_949081855.1
BA-BT3331	WP_135036268.1	100	571	0	0	1	571	1	571	0	1187	571	1	GCF_949081925.1
BA-BT3331	WP_024986068.1	99.825	571	1	0	1	571	1	571	0	1186	571	1	GCF_949092275.1
BA-BT3331	WP_172503690.1	99.65	571	2	0	1	571	1	571	0	1184	571	1	GCF_949094045.1
BA-BT3331	WP_172503690.1	99.65	571	2	0	1	571	1	571	0	1184	571	1	GCF_949095875.1
BA-BT3331	WP_024986068.1	99.825	571	1	0	1	571	1	571	0	1186	571	1	GCF_949098395.1
BA-BT3331	WP_135036268.1	100	571	0	0	1	571	1	571	0	1187	571	1	GCF_949114335.1
BA-BT3331	WP_024986068.1	99.825	571	1	0	1	571	1	571	0	1186	571	1	GCF_949115845.1
BA-BT3331	WP_135036268.1	100	571	0	0	1	571	1	571	0	1187	571	1	GCF_949117805.1
BA-BT3331	WP_024986068.1	99.825	571	1	0	1	571	1	571	0	1186	571	1	GCF_949154705.1
BA-BT3331	WP_024986068.1	99.825	571	1	0	1	571	1	571	0	1186	571	1	GCF_949280125.1
BA-BT3331	WP_024986068.1	99.825	571	1	0	1	571	1	571	0	1186	571	1	GCF_949343545.1
BA-BT3331	WP_024986068.1	99.825	571	1	0	1	571	1	571	0	1186	571	1	GCF_949343835.1
BA-BT3331	WP_024986068.1	99.825	571	1	0	1	571	1	571	0	1186	571	1	GCF_949345665.1
BA-BT3331	WP_024986068.1	99.825	571	1	0	1	571	1	571	0	1186	571	1	GCF_949347425.1
BA-BT3331	WP_024986068.1	99.825	571	1	0	1	571	1	571	0	1186	571	1	GCF_949347455.1
BA-BT3331	WP_024986068.1	99.825	571	1	0	1	571	1	571	0	1186	571	1	GCF_949349165.1
BA-BT3331	WP_024986068.1	99.825	571	1	0	1	571	1	571	0	1186	571	1	GCF_949401165.1
BA-BT3331	WP_024986068.1	99.825	571	1	0	1	571	1	571	0	1186	571	1	GCF_949425795.1
BA-BT3331	WP_024986068.1	99.825	571	1	0	1	571	1	571	0	1186	571	1	GCF_949425875.1
BA-BT3331	WP_024986068.1	99.825	571	1	0	1	571	1	571	0	1186	571	1	GCF_949426885.1
BA-BT3331	WP_172503690.1	99.65	571	2	0	1	571	1	571	0	1184	571	1	GCF_949428825.1
BA-BT3331	WP_172503690.1	99.65	571	2	0	1	571	1	571	0	1184	571	1	GCF_949428855.1
BA-BT3331	WP_172503690.1	99.65	571	2	0	1	571	1	571	0	1184	571	1	GCF_949451695.1
BA-BT3331	WP_024986068.1	99.825	571	1	0	1	571	1	571	0	1186	571	1	GCF_949451715.1
BA-BT3331	WP_024986068.1	99.825	571	1	0	1	571	1	571	0	1186	571	1	GCF_949454765.1
BA-BT3331	WP_289191707.1	99.825	571	1	0	1	571	1	571	0	1186	571	1	GCF_949456485.1
BA-BT3331	WP_024986068.1	99.825	571	1	0	1	571	1	571	0	1186	571	1	GCF_949461625.1
BA-BT3331	WP_135036268.1	100	571	0	0	1	571	1	571	0	1187	571	1	GCF_949463855.1
BA-BT3331	WP_024986068.1	99.825	571	1	0	1	571	1	571	0	1186	571	1	GCF_949466865.1
BA-BT3331	WP_024986068.1	99.825	571	1	0	1	571	1	571	0	1186	571	1	GCF_949473255.1
BA-BT3331	WP_336527284.1	99.65	571	2	0	1	571	1	571	0	1184	571	1	GCF_949483045.1
BA-BT3331	WP_135036268.1	100	571	0	0	1	571	1	571	0	1187	571	1	GCF_949483735.1
BA-BT3331	WP_024986068.1	99.825	571	1	0	1	571	1	571	0	1186	571	1	GCF_949486265.1
BA-BT3331	WP_024986068.1	99.825	571	1	0	1	571	1	571	0	1186	571	1	GCF_949504775.1
BA-BT3331	WP_135036268.1	100	571	0	0	1	571	1	571	0	1187	571	1	GCF_949516555.1
BA-BT3331	WP_024986068.1	99.825	571	1	0	1	571	1	571	0	1186	571	1	GCF_949524915.1
BA-BT3331	WP_024986068.1	99.825	571	1	0	1	571	1	571	0	1186	571	1	GCF_949526175.1
BA-BT3331	WP_024986068.1	99.825	571	1	0	1	571	1	571	0	1186	571	1	GCF_949526545.1
BA-BT3331	WP_135036268.1	100	571	0	0	1	571	1	571	0	1187	571	1	GCF_949531215.1
BA-BT3331	WP_024986068.1	99.825	571	1	0	1	571	1	571	0	1186	571	1	GCF_949531475.1
BA-BT3331	WP_024986068.1	99.825	571	1	0	1	571	1	571	0	1186	571	1	GCF_949534335.1
BA-BT3331	WP_024986068.1	99.825	571	1	0	1	571	1	571	0	1186	571	1	GCF_949534605.1
BA-BT3331	WP_024986068.1	99.825	571	1	0	1	571	1	571	0	1186	571	1	GCF_949542795.1
BA-BT3331	WP_024986068.1	99.825	571	1	0	1	571	1	571	0	1186	571	1	GCF_949544625.1
BA-BT3331	WP_024986068.1	99.825	571	1	0	1	571	1	571	0	1186	571	1	GCF_949545185.1
BA-BT3331	WP_024986068.1	99.825	571	1	0	1	571	1	571	0	1186	571	1	GCF_949545475.1
BA-BT3331	WP_024986068.1	99.825	571	1	0	1	571	1	571	0	1186	571	1	GCF_949546195.1
BA-BT3331	WP_024986068.1	99.825	571	1	0	1	571	1	571	0	1186	571	1	GCF_949550035.1

## Sheet: BA-BT3332
qseqid	sseqid	pident	length	mismatch	gapopen	qstart	qend	sstart	send	evalue	bitscore	QueryLength	QueryCoverage	Strain
BA-BT3332	RLT81081.1	99.525	1053	5	0	13	1065	1	1053	0	2144	1065	0.988732	GCA_003671855.1
BA-BT3332	TFU51476.1	99.62	1053	4	0	13	1065	1	1053	0	2146	1065	0.988732	GCA_004569485.1
BA-BT3332	TGY08825.1	99.525	1053	5	0	13	1065	1	1053	0	2144	1065	0.988732	GCA_004794095.1
BA-BT3332	NDO52957.1	99.62	1053	4	0	13	1065	1	1053	0	2146	1065	0.988732	GCA_010206385.1
BA-BT3332	GFH85616.1	99.718	1065	3	0	1	1065	1	1065	0	2175	1065	1	GCA_011958815.1
BA-BT3332	MBF0728949.1	99.62	1053	4	0	13	1065	1	1053	0	2146	1065	0.988732	GCA_015234815.1
BA-BT3332	MBF0837088.1	99.62	1053	4	0	13	1065	1	1053	0	2146	1065	0.988732	GCA_015235485.1
BA-BT3332	MCR1996396.1	99.718	1065	3	0	1	1065	1	1065	0	2174	1065	1	GCA_024623065.1
BA-BT3332	MCR2003965.1	99.531	1065	5	0	1	1065	1	1065	0	2173	1065	1	GCA_024623115.1
BA-BT3332	MDE6819551.1	73.442	1043	274	2	26	1065	14	1056	0	1608	1065	0.979343	GCA_029064105.1
BA-BT3332	MDE6986357.1	73.442	1043	274	2	26	1065	14	1056	0	1608	1065	0.979343	GCA_029064885.1
BA-BT3332	MEY8476979.1	99.718	1065	3	0	1	1065	1	1065	0	2174	1065	1	GCA_041225095.1
BA-BT3332	MFG6410086.1	99.43	1053	6	0	13	1065	1	1053	0	2143	1065	0.988732	GCA_043558005.1
BA-BT3332	WP_044655326.1	99.43	1053	6	0	13	1065	1	1053	0	2144	1065	0.988732	GCF_000944395.1
BA-BT3332	WP_259464056.1	99.624	1065	4	0	1	1065	1	1065	0	2171	1065	1	GCF_003671855.1
BA-BT3332	WP_162222255.1	99.718	1065	3	0	1	1065	1	1065	0	2174	1065	1	GCF_004569485.1
BA-BT3332	WP_168355335.1	99.624	1065	4	0	1	1065	1	1065	0	2171	1065	1	GCF_004794095.1
BA-BT3332	WP_162222255.1	99.718	1065	3	0	1	1065	1	1065	0	2174	1065	1	GCF_009775635.1
BA-BT3332	WP_162222255.1	99.718	1065	3	0	1	1065	1	1065	0	2174	1065	1	GCF_010206385.1
BA-BT3332	WP_172503691.1	99.718	1065	3	0	1	1065	1	1065	0	2175	1065	1	GCF_011958815.1
BA-BT3332	WP_162222255.1	99.718	1065	3	0	1	1065	1	1065	0	2174	1065	1	GCF_015234815.1
BA-BT3332	WP_162222255.1	99.718	1065	3	0	1	1065	1	1065	0	2174	1065	1	GCF_015235485.1
BA-BT3332	WP_162222255.1	99.718	1065	3	0	1	1065	1	1065	0	2174	1065	1	GCF_024623065.1
BA-BT3332	WP_257419550.1	99.531	1065	5	0	1	1065	1	1065	0	2173	1065	1	GCF_024623115.1
BA-BT3332	WP_303875428.1	73.442	1043	274	2	26	1065	14	1056	0	1608	1065	0.979343	GCF_029064105.1
BA-BT3332	WP_336617395.1	100	1065	0	0	1	1065	1	1065	0	2180	1065	1	GCF_037126775.1
BA-BT3332	WP_336617395.1	100	1065	0	0	1	1065	1	1065	0	2180	1065	1	GCF_037126785.1
BA-BT3332	WP_336617395.1	100	1065	0	0	1	1065	1	1065	0	2180	1065	1	GCF_037126795.1
BA-BT3332	WP_336617395.1	100	1065	0	0	1	1065	1	1065	0	2180	1065	1	GCF_037126845.1
BA-BT3332	WP_336617395.1	100	1065	0	0	1	1065	1	1065	0	2180	1065	1	GCF_037126855.1
BA-BT3332	WP_336617395.1	100	1065	0	0	1	1065	1	1065	0	2180	1065	1	GCF_037126885.1
BA-BT3332	WP_336617395.1	100	1065	0	0	1	1065	1	1065	0	2180	1065	1	GCF_037126945.1
BA-BT3332	WP_336617395.1	100	1065	0	0	1	1065	1	1065	0	2180	1065	1	GCF_037126965.1
BA-BT3332	WP_336617395.1	100	1065	0	0	1	1065	1	1065	0	2180	1065	1	GCF_037126985.1
BA-BT3332	WP_336617395.1	100	1065	0	0	1	1065	1	1065	0	2180	1065	1	GCF_037127005.1
BA-BT3332	WP_336618464.1	99.531	1065	5	0	1	1065	1	1065	0	2172	1065	1	GCF_037127015.1
BA-BT3332	WP_336618464.1	99.531	1065	5	0	1	1065	1	1065	0	2172	1065	1	GCF_037127045.1
BA-BT3332	WP_336618464.1	99.531	1065	5	0	1	1065	1	1065	0	2172	1065	1	GCF_037127055.1
BA-BT3332	WP_336617395.1	100	1065	0	0	1	1065	1	1065	0	2180	1065	1	GCF_037127075.1
BA-BT3332	WP_336617395.1	100	1065	0	0	1	1065	1	1065	0	2180	1065	1	GCF_037127105.1
BA-BT3332	WP_336617395.1	100	1065	0	0	1	1065	1	1065	0	2180	1065	1	GCF_037127115.1
BA-BT3332	WP_336617395.1	100	1065	0	0	1	1065	1	1065	0	2180	1065	1	GCF_037127145.1
BA-BT3332	WP_336617395.1	100	1065	0	0	1	1065	1	1065	0	2180	1065	1	GCF_037127185.1
BA-BT3332	WP_336618464.1	99.531	1065	5	0	1	1065	1	1065	0	2172	1065	1	GCF_037127205.1
BA-BT3332	WP_162222255.1	99.718	1065	3	0	1	1065	1	1065	0	2174	1065	1	GCF_041225095.1
BA-BT3332	WP_162222255.1	99.718	1065	3	0	1	1065	1	1065	0	2174	1065	1	GCF_902362675.1
BA-BT3332	WP_175631230.1	73.346	1043	275	2	26	1065	14	1056	0	1604	1065	0.979343	GCF_903181435.1
BA-BT3332	WP_162222255.1	99.718	1065	3	0	1	1065	1	1065	0	2174	1065	1	GCF_910574325.1
BA-BT3332	WP_162222255.1	99.718	1065	3	0	1	1065	1	1065	0	2174	1065	1	GCF_910575425.1
BA-BT3332	WP_162222255.1	99.718	1065	3	0	1	1065	1	1065	0	2174	1065	1	GCF_910575745.1
BA-BT3332	WP_162222255.1	99.718	1065	3	0	1	1065	1	1065	0	2174	1065	1	GCF_910575935.1
BA-BT3332	WP_162222255.1	99.718	1065	3	0	1	1065	1	1065	0	2174	1065	1	GCF_910576515.1
BA-BT3332	WP_162222255.1	99.718	1065	3	0	1	1065	1	1065	0	2174	1065	1	GCF_910576575.1
BA-BT3332	WP_162222255.1	99.718	1065	3	0	1	1065	1	1065	0	2174	1065	1	GCF_932750975.1
BA-BT3332	WP_172503691.1	99.718	1065	3	0	1	1065	1	1065	0	2175	1065	1	GCF_937891455.1
BA-BT3332	WP_288786205.1	99.718	1065	3	0	1	1065	1	1065	0	2172	1065	1	GCF_947040545.1
BA-BT3332	WP_172503691.1	99.718	1065	3	0	1	1065	1	1065	0	2175	1065	1	GCF_947053855.1
BA-BT3332	WP_172503691.1	99.718	1065	3	0	1	1065	1	1065	0	2175	1065	1	GCF_947068035.1
BA-BT3332	WP_162222255.1	99.718	1065	3	0	1	1065	1	1065	0	2174	1065	1	GCF_947074935.1
BA-BT3332	WP_162222255.1	99.718	1065	3	0	1	1065	1	1065	0	2174	1065	1	GCF_947086915.1
BA-BT3332	WP_172503691.1	99.718	1065	3	0	1	1065	1	1065	0	2175	1065	1	GCF_947172185.1
BA-BT3332	WP_303875428.1	73.442	1043	274	2	26	1065	14	1056	0	1608	1065	0.979343	GCF_947174895.1
BA-BT3332	WP_172503691.1	99.718	1065	3	0	1	1065	1	1065	0	2175	1065	1	GCF_947246025.1
BA-BT3332	WP_279095245.1	99.531	1065	5	0	1	1065	1	1065	0	2170	1065	1	GCF_947346605.1
BA-BT3332	WP_162222255.1	99.718	1065	3	0	1	1065	1	1065	0	2174	1065	1	GCF_947362115.1
BA-BT3332	WP_279120363.1	99.624	1065	4	0	1	1065	1	1065	0	2172	1065	1	GCF_947363315.1
BA-BT3332	WP_172503691.1	99.718	1065	3	0	1	1065	1	1065	0	2175	1065	1	GCF_947366735.1
BA-BT3332	WP_162222255.1	99.718	1065	3	0	1	1065	1	1065	0	2174	1065	1	GCF_947368045.1
BA-BT3332	WP_290208337.1	99.624	1065	4	0	1	1065	1	1065	0	2173	1065	1	GCF_947384715.1
BA-BT3332	WP_172503691.1	99.718	1065	3	0	1	1065	1	1065	0	2175	1065	1	GCF_947387665.1
BA-BT3332	WP_162222255.1	99.718	1065	3	0	1	1065	1	1065	0	2174	1065	1	GCF_947389115.1
BA-BT3332	WP_162222255.1	99.718	1065	3	0	1	1065	1	1065	0	2174	1065	1	GCF_947572155.1
BA-BT3332	WP_279187207.1	99.718	1065	3	0	1	1065	1	1065	0	2174	1065	1	GCF_947641525.1
BA-BT3332	WP_162222255.1	99.718	1065	3	0	1	1065	1	1065	0	2174	1065	1	GCF_947644335.1
BA-BT3332	WP_162222255.1	99.718	1065	3	0	1	1065	1	1065	0	2174	1065	1	GCF_947646815.1
BA-BT3332	WP_172503691.1	99.718	1065	3	0	1	1065	1	1065	0	2175	1065	1	GCF_947649075.1
BA-BT3332	WP_279141601.1	99.531	1065	5	0	1	1065	1	1065	0	2171	1065	1	GCF_947651045.1
BA-BT3332	WP_172503691.1	99.718	1065	3	0	1	1065	1	1065	0	2175	1065	1	GCF_948484595.1
BA-BT3332	WP_290208337.1	99.624	1065	4	0	1	1065	1	1065	0	2173	1065	1	GCF_948499685.1
BA-BT3332	WP_286150500.1	99.531	1065	5	0	1	1065	1	1065	0	2170	1065	1	GCF_948507765.1
BA-BT3332	WP_279120363.1	99.624	1065	4	0	1	1065	1	1065	0	2172	1065	1	GCF_948524155.1
BA-BT3332	WP_279120363.1	99.624	1065	4	0	1	1065	1	1065	0	2172	1065	1	GCF_948527805.1
BA-BT3332	WP_172503691.1	99.718	1065	3	0	1	1065	1	1065	0	2175	1065	1	GCF_948535675.1
BA-BT3332	WP_259464056.1	99.624	1065	4	0	1	1065	1	1065	0	2171	1065	1	GCF_948540075.1
BA-BT3332	WP_172503691.1	99.718	1065	3	0	1	1065	1	1065	0	2175	1065	1	GCF_948542355.1
BA-BT3332	WP_172503691.1	99.718	1065	3	0	1	1065	1	1065	0	2175	1065	1	GCF_948548145.1
BA-BT3332	WP_279120363.1	99.624	1065	4	0	1	1065	1	1065	0	2172	1065	1	GCF_948548625.1
BA-BT3332	WP_172503691.1	99.718	1065	3	0	1	1065	1	1065	0	2175	1065	1	GCF_948558555.1
BA-BT3332	WP_289749134.1	99.624	1065	4	0	1	1065	1	1065	0	2173	1065	1	GCF_948561305.1
BA-BT3332	WP_162222255.1	99.718	1065	3	0	1	1065	1	1065	0	2174	1065	1	GCF_948563185.1
BA-BT3332	WP_162222255.1	99.718	1065	3	0	1	1065	1	1065	0	2174	1065	1	GCF_948564985.1
BA-BT3332	WP_172503691.1	99.718	1065	3	0	1	1065	1	1065	0	2175	1065	1	GCF_948569035.1
BA-BT3332	WP_279120363.1	99.624	1065	4	0	1	1065	1	1065	0	2172	1065	1	GCF_948569365.1
BA-BT3332	WP_172503691.1	99.718	1065	3	0	1	1065	1	1065	0	2175	1065	1	GCF_948571295.1
BA-BT3332	WP_172503691.1	99.718	1065	3	0	1	1065	1	1065	0	2175	1065	1	GCF_948572695.1
BA-BT3332	WP_288147497.1	99.624	1065	4	0	1	1065	1	1065	0	2173	1065	1	GCF_948576015.1
BA-BT3332	WP_172503691.1	99.718	1065	3	0	1	1065	1	1065	0	2175	1065	1	GCF_948580315.1
BA-BT3332	WP_279120363.1	99.624	1065	4	0	1	1065	1	1065	0	2172	1065	1	GCF_948586845.1
BA-BT3332	WP_172503691.1	99.718	1065	3	0	1	1065	1	1065	0	2175	1065	1	GCF_948590095.1
BA-BT3332	WP_172503691.1	99.718	1065	3	0	1	1065	1	1065	0	2175	1065	1	GCF_948592645.1
BA-BT3332	WP_172503691.1	99.718	1065	3	0	1	1065	1	1065	0	2175	1065	1	GCF_948593785.1
BA-BT3332	WP_172503691.1	99.718	1065	3	0	1	1065	1	1065	0	2175	1065	1	GCF_948600145.1
BA-BT3332	WP_172503691.1	99.718	1065	3	0	1	1065	1	1065	0	2175	1065	1	GCF_948603685.1
BA-BT3332	WP_172503691.1	99.718	1065	3	0	1	1065	1	1065	0	2175	1065	1	GCF_948629865.1
BA-BT3332	WP_279120363.1	99.624	1065	4	0	1	1065	1	1065	0	2172	1065	1	GCF_948631155.1
BA-BT3332	WP_172503691.1	99.718	1065	3	0	1	1065	1	1065	0	2175	1065	1	GCF_948638415.1
BA-BT3332	WP_172503691.1	99.718	1065	3	0	1	1065	1	1065	0	2175	1065	1	GCF_948642225.1
BA-BT3332	WP_172503691.1	99.718	1065	3	0	1	1065	1	1065	0	2175	1065	1	GCF_948645135.1
BA-BT3332	WP_162222255.1	99.718	1065	3	0	1	1065	1	1065	0	2174	1065	1	GCF_948647835.1
BA-BT3332	WP_162222255.1	99.718	1065	3	0	1	1065	1	1065	0	2174	1065	1	GCF_948654765.1
BA-BT3332	WP_172503691.1	99.718	1065	3	0	1	1065	1	1065	0	2175	1065	1	GCF_948654925.1
BA-BT3332	WP_172503691.1	99.718	1065	3	0	1	1065	1	1065	0	2175	1065	1	GCF_948655245.1
BA-BT3332	WP_172503691.1	99.718	1065	3	0	1	1065	1	1065	0	2175	1065	1	GCF_948656285.1
BA-BT3332	WP_172503691.1	99.718	1065	3	0	1	1065	1	1065	0	2175	1065	1	GCF_948688615.1
BA-BT3332	WP_162222255.1	99.718	1065	3	0	1	1065	1	1065	0	2174	1065	1	GCF_948693805.1
BA-BT3332	WP_286150500.1	99.531	1065	5	0	1	1065	1	1065	0	2170	1065	1	GCF_948694765.1
BA-BT3332	WP_336525755.1	99.624	1065	4	0	1	1065	1	1065	0	2171	1065	1	GCF_948695785.1
BA-BT3332	WP_172503691.1	99.718	1065	3	0	1	1065	1	1065	0	2175	1065	1	GCF_948701235.1
BA-BT3332	WP_259464056.1	99.624	1065	4	0	1	1065	1	1065	0	2171	1065	1	GCF_948702985.1
BA-BT3332	WP_172503691.1	99.718	1065	3	0	1	1065	1	1065	0	2175	1065	1	GCF_948706925.1
BA-BT3332	WP_289749134.1	99.624	1065	4	0	1	1065	1	1065	0	2173	1065	1	GCF_948738025.1
BA-BT3332	WP_172503691.1	99.718	1065	3	0	1	1065	1	1065	0	2175	1065	1	GCF_948741665.1
BA-BT3332	WP_172503691.1	99.718	1065	3	0	1	1065	1	1065	0	2175	1065	1	GCF_948743225.1
BA-BT3332	WP_172503691.1	99.718	1065	3	0	1	1065	1	1065	0	2175	1065	1	GCF_948745125.1
BA-BT3332	WP_172503691.1	99.718	1065	3	0	1	1065	1	1065	0	2175	1065	1	GCF_948750405.1
BA-BT3332	WP_172503691.1	99.718	1065	3	0	1	1065	1	1065	0	2175	1065	1	GCF_948754875.1
BA-BT3332	WP_162222255.1	99.718	1065	3	0	1	1065	1	1065	0	2174	1065	1	GCF_948757045.1
BA-BT3332	WP_162222255.1	99.718	1065	3	0	1	1065	1	1065	0	2174	1065	1	GCF_948769445.1
BA-BT3332	WP_162222255.1	99.718	1065	3	0	1	1065	1	1065	0	2174	1065	1	GCF_948793725.1
BA-BT3332	WP_259464056.1	99.624	1065	4	0	1	1065	1	1065	0	2171	1065	1	GCF_948796295.1
BA-BT3332	WP_172503691.1	99.718	1065	3	0	1	1065	1	1065	0	2175	1065	1	GCF_948802405.1
BA-BT3332	WP_279187207.1	99.718	1065	3	0	1	1065	1	1065	0	2174	1065	1	GCF_948811105.1
BA-BT3332	WP_172503691.1	99.718	1065	3	0	1	1065	1	1065	0	2175	1065	1	GCF_948827295.1
BA-BT3332	WP_172503691.1	99.718	1065	3	0	1	1065	1	1065	0	2175	1065	1	GCF_948834435.1
BA-BT3332	WP_259464056.1	99.624	1065	4	0	1	1065	1	1065	0	2171	1065	1	GCF_948842245.1
BA-BT3332	WP_172503691.1	99.718	1065	3	0	1	1065	1	1065	0	2175	1065	1	GCF_948852355.1
BA-BT3332	WP_172503691.1	99.718	1065	3	0	1	1065	1	1065	0	2175	1065	1	GCF_948854315.1
BA-BT3332	WP_172503691.1	99.718	1065	3	0	1	1065	1	1065	0	2175	1065	1	GCF_948854825.1
BA-BT3332	WP_172503691.1	99.718	1065	3	0	1	1065	1	1065	0	2175	1065	1	GCF_948859655.1
BA-BT3332	WP_172503691.1	99.718	1065	3	0	1	1065	1	1065	0	2175	1065	1	GCF_948862425.1
BA-BT3332	WP_172503691.1	99.718	1065	3	0	1	1065	1	1065	0	2175	1065	1	GCF_948866515.1
BA-BT3332	WP_259464056.1	99.624	1065	4	0	1	1065	1	1065	0	2171	1065	1	GCF_948869225.1
BA-BT3332	WP_172503691.1	99.718	1065	3	0	1	1065	1	1065	0	2175	1065	1	GCF_948881505.1
BA-BT3332	WP_172503691.1	99.718	1065	3	0	1	1065	1	1065	0	2175	1065	1	GCF_948882535.1
BA-BT3332	WP_172503691.1	99.718	1065	3	0	1	1065	1	1065	0	2175	1065	1	GCF_948882935.1
BA-BT3332	WP_172503691.1	99.718	1065	3	0	1	1065	1	1065	0	2175	1065	1	GCF_948884465.1
BA-BT3332	WP_288147497.1	99.624	1065	4	0	1	1065	1	1065	0	2173	1065	1	GCF_948889385.1
BA-BT3332	WP_172503691.1	99.718	1065	3	0	1	1065	1	1065	0	2175	1065	1	GCF_948890145.1
BA-BT3332	WP_172503691.1	99.718	1065	3	0	1	1065	1	1065	0	2175	1065	1	GCF_948890305.1
BA-BT3332	WP_172503691.1	99.718	1065	3	0	1	1065	1	1065	0	2175	1065	1	GCF_948893185.1
BA-BT3332	WP_172503691.1	99.718	1065	3	0	1	1065	1	1065	0	2175	1065	1	GCF_948897345.1
BA-BT3332	WP_288147497.1	99.624	1065	4	0	1	1065	1	1065	0	2173	1065	1	GCF_948904375.1
BA-BT3332	WP_172503691.1	99.718	1065	3	0	1	1065	1	1065	0	2175	1065	1	GCF_948906085.1
BA-BT3332	WP_172503691.1	99.718	1065	3	0	1	1065	1	1065	0	2175	1065	1	GCF_948911185.1
BA-BT3332	WP_172503691.1	99.718	1065	3	0	1	1065	1	1065	0	2175	1065	1	GCF_948914515.1
BA-BT3332	WP_172503691.1	99.718	1065	3	0	1	1065	1	1065	0	2175	1065	1	GCF_948929985.1
BA-BT3332	WP_172503691.1	99.718	1065	3	0	1	1065	1	1065	0	2175	1065	1	GCF_948931675.1
BA-BT3332	WP_172503691.1	99.718	1065	3	0	1	1065	1	1065	0	2175	1065	1	GCF_948948055.1
BA-BT3332	WP_289749134.1	99.624	1065	4	0	1	1065	1	1065	0	2173	1065	1	GCF_948956735.1
BA-BT3332	WP_172503691.1	99.718	1065	3	0	1	1065	1	1065	0	2175	1065	1	GCF_948961735.1
BA-BT3332	WP_172503691.1	99.718	1065	3	0	1	1065	1	1065	0	2175	1065	1	GCF_948967595.1
BA-BT3332	WP_172503691.1	99.718	1065	3	0	1	1065	1	1065	0	2175	1065	1	GCF_948991795.1
BA-BT3332	WP_172503691.1	99.718	1065	3	0	1	1065	1	1065	0	2175	1065	1	GCF_948992825.1
BA-BT3332	WP_259464056.1	99.624	1065	4	0	1	1065	1	1065	0	2171	1065	1	GCF_949000205.1
BA-BT3332	WP_172503691.1	99.718	1065	3	0	1	1065	1	1065	0	2175	1065	1	GCF_949000595.1
BA-BT3332	WP_172503691.1	99.718	1065	3	0	1	1065	1	1065	0	2175	1065	1	GCF_949006435.1
BA-BT3332	WP_172503691.1	99.718	1065	3	0	1	1065	1	1065	0	2175	1065	1	GCF_949007795.1
BA-BT3332	WP_172503691.1	99.718	1065	3	0	1	1065	1	1065	0	2175	1065	1	GCF_949009485.1
BA-BT3332	WP_162222255.1	99.718	1065	3	0	1	1065	1	1065	0	2174	1065	1	GCF_949011785.1
BA-BT3332	WP_162222255.1	99.718	1065	3	0	1	1065	1	1065	0	2174	1065	1	GCF_949030725.1
BA-BT3332	WP_172503691.1	99.718	1065	3	0	1	1065	1	1065	0	2175	1065	1	GCF_949031835.1
BA-BT3332	WP_172503691.1	99.718	1065	3	0	1	1065	1	1065	0	2175	1065	1	GCF_949043715.1
BA-BT3332	WP_259464056.1	99.624	1065	4	0	1	1065	1	1065	0	2171	1065	1	GCF_949052475.1
BA-BT3332	WP_172503691.1	99.718	1065	3	0	1	1065	1	1065	0	2175	1065	1	GCF_949052645.1
BA-BT3332	WP_162222255.1	99.718	1065	3	0	1	1065	1	1065	0	2174	1065	1	GCF_949064735.1
BA-BT3332	WP_285819847.1	99.624	1065	4	0	1	1065	1	1065	0	2172	1065	1	GCF_949066575.1
BA-BT3332	WP_279120363.1	99.624	1065	4	0	1	1065	1	1065	0	2172	1065	1	GCF_949077225.1
BA-BT3332	WP_279120363.1	99.624	1065	4	0	1	1065	1	1065	0	2172	1065	1	GCF_949078975.1
BA-BT3332	WP_288147497.1	99.624	1065	4	0	1	1065	1	1065	0	2173	1065	1	GCF_949081855.1
BA-BT3332	WP_279141601.1	99.531	1065	5	0	1	1065	1	1065	0	2171	1065	1	GCF_949081925.1
BA-BT3332	WP_172503691.1	99.718	1065	3	0	1	1065	1	1065	0	2175	1065	1	GCF_949092275.1
BA-BT3332	WP_172503691.1	99.718	1065	3	0	1	1065	1	1065	0	2175	1065	1	GCF_949094045.1
BA-BT3332	WP_172503691.1	99.718	1065	3	0	1	1065	1	1065	0	2175	1065	1	GCF_949095875.1
BA-BT3332	WP_288147497.1	99.624	1065	4	0	1	1065	1	1065	0	2173	1065	1	GCF_949098395.1
BA-BT3332	WP_162222255.1	99.718	1065	3	0	1	1065	1	1065	0	2174	1065	1	GCF_949114335.1
BA-BT3332	WP_279120363.1	99.624	1065	4	0	1	1065	1	1065	0	2172	1065	1	GCF_949115845.1
BA-BT3332	WP_162222255.1	99.718	1065	3	0	1	1065	1	1065	0	2174	1065	1	GCF_949117805.1
BA-BT3332	WP_285826638.1	99.624	1065	4	0	1	1065	1	1065	0	2172	1065	1	GCF_949154705.1
BA-BT3332	WP_285819847.1	99.624	1065	4	0	1	1065	1	1065	0	2172	1065	1	GCF_949280125.1
BA-BT3332	WP_172503691.1	99.718	1065	3	0	1	1065	1	1065	0	2175	1065	1	GCF_949343545.1
BA-BT3332	WP_279120363.1	99.624	1065	4	0	1	1065	1	1065	0	2172	1065	1	GCF_949343835.1
BA-BT3332	WP_172503691.1	99.718	1065	3	0	1	1065	1	1065	0	2175	1065	1	GCF_949345665.1
BA-BT3332	WP_279120363.1	99.624	1065	4	0	1	1065	1	1065	0	2172	1065	1	GCF_949347425.1
BA-BT3332	WP_279120363.1	99.624	1065	4	0	1	1065	1	1065	0	2172	1065	1	GCF_949347455.1
BA-BT3332	WP_172503691.1	99.718	1065	3	0	1	1065	1	1065	0	2175	1065	1	GCF_949349165.1
BA-BT3332	WP_286150500.1	99.531	1065	5	0	1	1065	1	1065	0	2170	1065	1	GCF_949401165.1
BA-BT3332	WP_259464056.1	99.624	1065	4	0	1	1065	1	1065	0	2171	1065	1	GCF_949425795.1
BA-BT3332	WP_259464056.1	99.624	1065	4	0	1	1065	1	1065	0	2171	1065	1	GCF_949425875.1
BA-BT3332	WP_279187207.1	99.718	1065	3	0	1	1065	1	1065	0	2174	1065	1	GCF_949426885.1
BA-BT3332	WP_172503691.1	99.718	1065	3	0	1	1065	1	1065	0	2175	1065	1	GCF_949428825.1
BA-BT3332	WP_172503691.1	99.718	1065	3	0	1	1065	1	1065	0	2175	1065	1	GCF_949428855.1
BA-BT3332	WP_172503691.1	99.718	1065	3	0	1	1065	1	1065	0	2175	1065	1	GCF_949451695.1
BA-BT3332	WP_259464056.1	99.624	1065	4	0	1	1065	1	1065	0	2171	1065	1	GCF_949451715.1
BA-BT3332	WP_172503691.1	99.718	1065	3	0	1	1065	1	1065	0	2175	1065	1	GCF_949454765.1
BA-BT3332	WP_162222255.1	99.718	1065	3	0	1	1065	1	1065	0	2174	1065	1	GCF_949456485.1
BA-BT3332	WP_279120363.1	99.624	1065	4	0	1	1065	1	1065	0	2172	1065	1	GCF_949461625.1
BA-BT3332	WP_162222255.1	99.718	1065	3	0	1	1065	1	1065	0	2174	1065	1	GCF_949463855.1
BA-BT3332	WP_259464056.1	99.624	1065	4	0	1	1065	1	1065	0	2171	1065	1	GCF_949466865.1
BA-BT3332	WP_172503691.1	99.718	1065	3	0	1	1065	1	1065	0	2175	1065	1	GCF_949473255.1
BA-BT3332	WP_336535686.1	99.531	1065	5	0	1	1065	1	1065	0	2169	1065	1	GCF_949483045.1
BA-BT3332	WP_162222255.1	99.718	1065	3	0	1	1065	1	1065	0	2174	1065	1	GCF_949483735.1
BA-BT3332	WP_288147497.1	99.624	1065	4	0	1	1065	1	1065	0	2173	1065	1	GCF_949486265.1
BA-BT3332	WP_288147497.1	99.624	1065	4	0	1	1065	1	1065	0	2173	1065	1	GCF_949504775.1
BA-BT3332	WP_162222255.1	99.718	1065	3	0	1	1065	1	1065	0	2174	1065	1	GCF_949516555.1
BA-BT3332	WP_279120363.1	99.624	1065	4	0	1	1065	1	1065	0	2172	1065	1	GCF_949524915.1
BA-BT3332	WP_172503691.1	99.718	1065	3	0	1	1065	1	1065	0	2175	1065	1	GCF_949526175.1
BA-BT3332	WP_172503691.1	99.718	1065	3	0	1	1065	1	1065	0	2175	1065	1	GCF_949526545.1
BA-BT3332	WP_162222255.1	99.718	1065	3	0	1	1065	1	1065	0	2174	1065	1	GCF_949531215.1
BA-BT3332	WP_259464056.1	99.624	1065	4	0	1	1065	1	1065	0	2171	1065	1	GCF_949531475.1
BA-BT3332	WP_172503691.1	99.718	1065	3	0	1	1065	1	1065	0	2175	1065	1	GCF_949534335.1
BA-BT3332	WP_172503691.1	99.718	1065	3	0	1	1065	1	1065	0	2175	1065	1	GCF_949534605.1
BA-BT3332	WP_336535088.1	99.718	1065	3	0	1	1065	1	1065	0	2173	1065	1	GCF_949542795.1
BA-BT3332	WP_289749134.1	99.624	1065	4	0	1	1065	1	1065	0	2173	1065	1	GCF_949544625.1
BA-BT3332	WP_172503691.1	99.718	1065	3	0	1	1065	1	1065	0	2175	1065	1	GCF_949545185.1
BA-BT3332	WP_172503691.1	99.718	1065	3	0	1	1065	1	1065	0	2175	1065	1	GCF_949545475.1
BA-BT3332	WP_279187207.1	99.718	1065	3	0	1	1065	1	1065	0	2174	1065	1	GCF_949546195.1
BA-BT3332	WP_279120363.1	99.624	1065	4	0	1	1065	1	1065	0	2172	1065	1	GCF_949550035.1

## Sheet: BA-BT3333
qseqid	sseqid	pident	length	mismatch	gapopen	qstart	qend	sstart	send	evalue	bitscore	QueryLength	QueryCoverage	Strain
BA-BT3333	RLT81043.1	96.863	510	16	0	1	510	1	510	0	1029	511	0.998043	GCA_003671855.1
BA-BT3333	TFU51427.1	96.275	510	19	0	1	510	1	510	0	1020	511	0.998043	GCA_004569485.1
BA-BT3333	TGY08741.1	96.275	510	19	0	1	510	1	510	0	1020	511	0.998043	GCA_004794095.1
BA-BT3333	NDO52956.1	96.275	510	19	0	1	510	1	510	0	1020	511	0.998043	GCA_010206385.1
BA-BT3333	GFH85617.1	96.863	510	16	0	1	510	1	510	0	1026	511	0.998043	GCA_011958815.1
BA-BT3333	MBF0728950.1	96.275	510	19	0	1	510	1	510	0	1020	511	0.998043	GCA_015234815.1
BA-BT3333	MBF0837089.1	96.275	510	19	0	1	510	1	510	0	1020	511	0.998043	GCA_015235485.1
BA-BT3333	MCR1996395.1	96.471	510	18	0	1	510	1	510	0	1023	511	0.998043	GCA_024623065.1
BA-BT3333	MCR2003966.1	96.667	510	17	0	1	510	1	510	0	1024	511	0.998043	GCA_024623115.1
BA-BT3333	MDE6819552.1	100	511	0	0	1	511	1	511	0	1057	511	1	GCA_029064105.1
BA-BT3333	MDE6986356.1	100	400	0	0	112	511	1	400	0	829	511	0.782779	GCA_029064885.1
BA-BT3333	MEY8476978.1	96.275	510	19	0	1	510	1	510	0	1020	511	0.998043	GCA_041225095.1
BA-BT3333	MFG6410087.1	96.667	510	17	0	1	510	1	510	0	1025	511	0.998043	GCA_043558005.1
BA-BT3333	WP_044654721.1	98.017	353	7	0	1	353	1	353	0	719	511	0.690802	GCF_000944395.1
BA-BT3333	WP_121765615.1	96.863	510	16	0	1	510	1	510	0	1029	511	0.998043	GCF_003671855.1
BA-BT3333	WP_135036271.1	96.275	510	19	0	1	510	1	510	0	1020	511	0.998043	GCF_004569485.1
BA-BT3333	WP_135036271.1	96.275	510	19	0	1	510	1	510	0	1020	511	0.998043	GCF_004794095.1
BA-BT3333	WP_135036271.1	96.275	510	19	0	1	510	1	510	0	1020	511	0.998043	GCF_009775635.1
BA-BT3333	WP_135036271.1	96.275	510	19	0	1	510	1	510	0	1020	511	0.998043	GCF_010206385.1
BA-BT3333	WP_172503692.1	96.863	510	16	0	1	510	1	510	0	1026	511	0.998043	GCF_011958815.1
BA-BT3333	WP_135036271.1	96.275	510	19	0	1	510	1	510	0	1020	511	0.998043	GCF_015234815.1
BA-BT3333	WP_135036271.1	96.275	510	19	0	1	510	1	510	0	1020	511	0.998043	GCF_015235485.1
BA-BT3333	WP_257466125.1	96.471	510	18	0	1	510	1	510	0	1023	511	0.998043	GCF_024623065.1
BA-BT3333	WP_257419551.1	96.667	510	17	0	1	510	1	510	0	1024	511	0.998043	GCF_024623115.1
BA-BT3333	WP_303875407.1	100	511	0	0	1	511	1	511	0	1057	511	1	GCF_029064105.1
BA-BT3333	WP_336617396.1	96.881	481	15	0	30	510	12	492	0	966	511	0.941292	GCF_037126775.1
BA-BT3333	WP_336617396.1	96.881	481	15	0	30	510	12	492	0	966	511	0.941292	GCF_037126785.1
BA-BT3333	WP_336617396.1	96.881	481	15	0	30	510	12	492	0	966	511	0.941292	GCF_037126795.1
BA-BT3333	WP_336617396.1	96.881	481	15	0	30	510	12	492	0	966	511	0.941292	GCF_037126845.1
BA-BT3333	WP_336617396.1	96.881	481	15	0	30	510	12	492	0	966	511	0.941292	GCF_037126855.1
BA-BT3333	WP_336617396.1	96.881	481	15	0	30	510	12	492	0	966	511	0.941292	GCF_037126885.1
BA-BT3333	WP_336617396.1	96.881	481	15	0	30	510	12	492	0	966	511	0.941292	GCF_037126945.1
BA-BT3333	WP_336617396.1	96.881	481	15	0	30	510	12	492	0	966	511	0.941292	GCF_037126965.1
BA-BT3333	WP_336617396.1	96.881	481	15	0	30	510	12	492	0	966	511	0.941292	GCF_037126985.1
BA-BT3333	WP_336617396.1	96.881	481	15	0	30	510	12	492	0	966	511	0.941292	GCF_037127005.1
BA-BT3333	WP_336618463.1	96.667	510	17	0	1	510	1	510	0	1024	511	0.998043	GCF_037127015.1
BA-BT3333	WP_336618463.1	96.667	510	17	0	1	510	1	510	0	1024	511	0.998043	GCF_037127045.1
BA-BT3333	WP_336618463.1	96.667	510	17	0	1	510	1	510	0	1024	511	0.998043	GCF_037127055.1
BA-BT3333	WP_336617396.1	96.881	481	15	0	30	510	12	492	0	966	511	0.941292	GCF_037127075.1
BA-BT3333	WP_336617396.1	96.881	481	15	0	30	510	12	492	0	966	511	0.941292	GCF_037127105.1
BA-BT3333	WP_336617396.1	96.881	481	15	0	30	510	12	492	0	966	511	0.941292	GCF_037127115.1
BA-BT3333	WP_336617396.1	96.881	481	15	0	30	510	12	492	0	966	511	0.941292	GCF_037127145.1
BA-BT3333	WP_336617396.1	96.881	481	15	0	30	510	12	492	0	966	511	0.941292	GCF_037127185.1
BA-BT3333	WP_336618463.1	96.667	510	17	0	1	510	1	510	0	1024	511	0.998043	GCF_037127205.1
BA-BT3333	WP_135036271.1	96.275	510	19	0	1	510	1	510	0	1020	511	0.998043	GCF_041225095.1
BA-BT3333	WP_135036271.1	96.275	510	19	0	1	510	1	510	0	1020	511	0.998043	GCF_902362675.1
BA-BT3333	WP_175630653.1	99.609	511	2	0	1	511	1	511	0	1053	511	1	GCF_903181435.1
BA-BT3333	WP_135036271.1	96.275	510	19	0	1	510	1	510	0	1020	511	0.998043	GCF_910574325.1
BA-BT3333	WP_135036271.1	96.275	510	19	0	1	510	1	510	0	1020	511	0.998043	GCF_910575425.1
BA-BT3333	WP_135036271.1	96.275	510	19	0	1	510	1	510	0	1020	511	0.998043	GCF_910575745.1
BA-BT3333	WP_135036271.1	96.275	510	19	0	1	510	1	510	0	1020	511	0.998043	GCF_910575935.1
BA-BT3333	WP_135036271.1	96.275	510	19	0	1	510	1	510	0	1020	511	0.998043	GCF_910576515.1
BA-BT3333	WP_135036271.1	96.275	510	19	0	1	510	1	510	0	1020	511	0.998043	GCF_910576575.1
BA-BT3333	WP_135036271.1	96.275	510	19	0	1	510	1	510	0	1020	511	0.998043	GCF_932750975.1
BA-BT3333	WP_172503692.1	96.863	510	16	0	1	510	1	510	0	1026	511	0.998043	GCF_937891455.1
BA-BT3333	WP_288786204.1	96.667	510	17	0	1	510	1	510	0	1023	511	0.998043	GCF_947040545.1
BA-BT3333	WP_172503692.1	96.863	510	16	0	1	510	1	510	0	1026	511	0.998043	GCF_947053855.1
BA-BT3333	WP_172503692.1	96.863	510	16	0	1	510	1	510	0	1026	511	0.998043	GCF_947068035.1
BA-BT3333	WP_135036271.1	96.275	510	19	0	1	510	1	510	0	1020	511	0.998043	GCF_947074935.1
BA-BT3333	WP_135036271.1	96.275	510	19	0	1	510	1	510	0	1020	511	0.998043	GCF_947086915.1
BA-BT3333	WP_279120362.1	97.255	510	14	0	1	510	1	510	0	1029	511	0.998043	GCF_947172185.1
BA-BT3333	WP_303875407.1	100	511	0	0	1	511	1	511	0	1057	511	1	GCF_947174895.1
BA-BT3333	WP_172503692.1	96.863	510	16	0	1	510	1	510	0	1026	511	0.998043	GCF_947246025.1
BA-BT3333	WP_279095246.1	96.667	510	17	0	1	510	1	510	0	1025	511	0.998043	GCF_947346605.1
BA-BT3333	WP_135036271.1	96.275	510	19	0	1	510	1	510	0	1020	511	0.998043	GCF_947362115.1
BA-BT3333	WP_279120362.1	97.255	510	14	0	1	510	1	510	0	1029	511	0.998043	GCF_947363315.1
BA-BT3333	WP_172503692.1	96.863	510	16	0	1	510	1	510	0	1026	511	0.998043	GCF_947366735.1
BA-BT3333	WP_135036271.1	96.275	510	19	0	1	510	1	510	0	1020	511	0.998043	GCF_947368045.1
BA-BT3333	WP_290208336.1	96.471	510	18	0	1	510	1	510	0	1021	511	0.998043	GCF_947384715.1
BA-BT3333	WP_279112822.1	97.451	510	13	0	1	510	1	510	0	1032	511	0.998043	GCF_947387665.1
BA-BT3333	WP_135036271.1	96.275	510	19	0	1	510	1	510	0	1020	511	0.998043	GCF_947389115.1
BA-BT3333	WP_135036271.1	96.275	510	19	0	1	510	1	510	0	1020	511	0.998043	GCF_947572155.1
BA-BT3333	WP_135036271.1	96.275	510	19	0	1	510	1	510	0	1020	511	0.998043	GCF_947641525.1
BA-BT3333	WP_135036271.1	96.275	510	19	0	1	510	1	510	0	1020	511	0.998043	GCF_947644335.1
BA-BT3333	WP_135036271.1	96.275	510	19	0	1	510	1	510	0	1020	511	0.998043	GCF_947646815.1
BA-BT3333	WP_172503692.1	96.863	510	16	0	1	510	1	510	0	1026	511	0.998043	GCF_947649075.1
BA-BT3333	WP_279141599.1	97.059	510	15	0	1	510	1	510	0	1029	511	0.998043	GCF_947651045.1
BA-BT3333	WP_172503692.1	96.863	510	16	0	1	510	1	510	0	1026	511	0.998043	GCF_948484595.1
BA-BT3333	WP_290208336.1	96.471	510	18	0	1	510	1	510	0	1021	511	0.998043	GCF_948499685.1
BA-BT3333	WP_286150499.1	96.863	510	16	0	1	510	1	510	0	1027	511	0.998043	GCF_948507765.1
BA-BT3333	WP_279120362.1	97.255	510	14	0	1	510	1	510	0	1029	511	0.998043	GCF_948524155.1
BA-BT3333	WP_279120362.1	97.255	510	14	0	1	510	1	510	0	1029	511	0.998043	GCF_948527805.1
BA-BT3333	WP_172503692.1	96.863	510	16	0	1	510	1	510	0	1026	511	0.998043	GCF_948535675.1
BA-BT3333	WP_288786204.1	96.667	510	17	0	1	510	1	510	0	1023	511	0.998043	GCF_948540075.1
BA-BT3333	WP_279112822.1	97.451	510	13	0	1	510	1	510	0	1032	511	0.998043	GCF_948542355.1
BA-BT3333	WP_279112822.1	97.451	510	13	0	1	510	1	510	0	1032	511	0.998043	GCF_948548145.1
BA-BT3333	WP_279120362.1	97.255	510	14	0	1	510	1	510	0	1029	511	0.998043	GCF_948548625.1
BA-BT3333	WP_172503692.1	96.863	510	16	0	1	510	1	510	0	1026	511	0.998043	GCF_948558555.1
BA-BT3333	WP_289749136.1	96.863	510	16	0	1	510	1	510	0	1026	511	0.998043	GCF_948561305.1
BA-BT3333	WP_135036271.1	96.275	510	19	0	1	510	1	510	0	1020	511	0.998043	GCF_948563185.1
BA-BT3333	WP_135036271.1	96.275	510	19	0	1	510	1	510	0	1020	511	0.998043	GCF_948564985.1
BA-BT3333	WP_279112822.1	97.451	510	13	0	1	510	1	510	0	1032	511	0.998043	GCF_948569035.1
BA-BT3333	WP_279120362.1	97.255	510	14	0	1	510	1	510	0	1029	511	0.998043	GCF_948569365.1
BA-BT3333	WP_279112822.1	97.451	510	13	0	1	510	1	510	0	1032	511	0.998043	GCF_948571295.1
BA-BT3333	WP_172503692.1	96.863	510	16	0	1	510	1	510	0	1026	511	0.998043	GCF_948572695.1
BA-BT3333	WP_279112822.1	97.451	510	13	0	1	510	1	510	0	1032	511	0.998043	GCF_948576015.1
BA-BT3333	WP_172503692.1	96.863	510	16	0	1	510	1	510	0	1026	511	0.998043	GCF_948580315.1
BA-BT3333	WP_279120362.1	97.255	510	14	0	1	510	1	510	0	1029	511	0.998043	GCF_948586845.1
BA-BT3333	WP_172503692.1	96.863	510	16	0	1	510	1	510	0	1026	511	0.998043	GCF_948590095.1
BA-BT3333	WP_172503692.1	96.863	510	16	0	1	510	1	510	0	1026	511	0.998043	GCF_948592645.1
BA-BT3333	WP_279112822.1	97.451	510	13	0	1	510	1	510	0	1032	511	0.998043	GCF_948593785.1
BA-BT3333	WP_172503692.1	96.863	510	16	0	1	510	1	510	0	1026	511	0.998043	GCF_948600145.1
BA-BT3333	WP_172503692.1	96.863	510	16	0	1	510	1	510	0	1026	511	0.998043	GCF_948603685.1
BA-BT3333	WP_279112822.1	97.451	510	13	0	1	510	1	510	0	1032	511	0.998043	GCF_948629865.1
BA-BT3333	WP_279120362.1	97.255	510	14	0	1	510	1	510	0	1029	511	0.998043	GCF_948631155.1
BA-BT3333	WP_172503692.1	96.863	510	16	0	1	510	1	510	0	1026	511	0.998043	GCF_948638415.1
BA-BT3333	WP_172503692.1	96.863	510	16	0	1	510	1	510	0	1026	511	0.998043	GCF_948642225.1
BA-BT3333	WP_172503692.1	96.863	510	16	0	1	510	1	510	0	1026	511	0.998043	GCF_948645135.1
BA-BT3333	WP_135036271.1	96.275	510	19	0	1	510	1	510	0	1020	511	0.998043	GCF_948647835.1
BA-BT3333	WP_135036271.1	96.275	510	19	0	1	510	1	510	0	1020	511	0.998043	GCF_948654765.1
BA-BT3333	WP_172503692.1	96.863	510	16	0	1	510	1	510	0	1026	511	0.998043	GCF_948654925.1
BA-BT3333	WP_172503692.1	96.863	510	16	0	1	510	1	510	0	1026	511	0.998043	GCF_948655245.1
BA-BT3333	WP_172503692.1	96.863	510	16	0	1	510	1	510	0	1026	511	0.998043	GCF_948656285.1
BA-BT3333	WP_172503692.1	96.863	510	16	0	1	510	1	510	0	1026	511	0.998043	GCF_948688615.1
BA-BT3333	WP_135036271.1	96.275	510	19	0	1	510	1	510	0	1020	511	0.998043	GCF_948693805.1
BA-BT3333	WP_286150499.1	96.863	510	16	0	1	510	1	510	0	1027	511	0.998043	GCF_948694765.1
BA-BT3333	WP_279095246.1	96.667	510	17	0	1	510	1	510	0	1025	511	0.998043	GCF_948695785.1
BA-BT3333	WP_172503692.1	96.863	510	16	0	1	510	1	510	0	1026	511	0.998043	GCF_948701235.1
BA-BT3333	WP_121765615.1	96.863	510	16	0	1	510	1	510	0	1029	511	0.998043	GCF_948702985.1
BA-BT3333	WP_172503692.1	96.863	510	16	0	1	510	1	510	0	1026	511	0.998043	GCF_948706925.1
BA-BT3333	WP_279112822.1	97.451	510	13	0	1	510	1	510	0	1032	511	0.998043	GCF_948738025.1
BA-BT3333	WP_172503692.1	96.863	510	16	0	1	510	1	510	0	1026	511	0.998043	GCF_948741665.1
BA-BT3333	WP_172503692.1	96.863	510	16	0	1	510	1	510	0	1026	511	0.998043	GCF_948743225.1
BA-BT3333	WP_172503692.1	96.863	510	16	0	1	510	1	510	0	1026	511	0.998043	GCF_948745125.1
BA-BT3333	WP_172503692.1	96.863	510	16	0	1	510	1	510	0	1026	511	0.998043	GCF_948750405.1
BA-BT3333	WP_172503692.1	96.863	510	16	0	1	510	1	510	0	1026	511	0.998043	GCF_948754875.1
BA-BT3333	WP_135036271.1	96.275	510	19	0	1	510	1	510	0	1020	511	0.998043	GCF_948757045.1
BA-BT3333	WP_135036271.1	96.275	510	19	0	1	510	1	510	0	1020	511	0.998043	GCF_948769445.1
BA-BT3333	WP_135036271.1	96.275	510	19	0	1	510	1	510	0	1020	511	0.998043	GCF_948793725.1
BA-BT3333	WP_121765615.1	96.863	510	16	0	1	510	1	510	0	1029	511	0.998043	GCF_948796295.1
BA-BT3333	WP_172503692.1	96.863	510	16	0	1	510	1	510	0	1026	511	0.998043	GCF_948802405.1
BA-BT3333	WP_289197717.1	96.863	510	16	0	1	510	1	510	0	1029	511	0.998043	GCF_948811105.1
BA-BT3333	WP_172503692.1	96.863	510	16	0	1	510	1	510	0	1026	511	0.998043	GCF_948827295.1
BA-BT3333	WP_172503692.1	96.863	510	16	0	1	510	1	510	0	1026	511	0.998043	GCF_948834435.1
BA-BT3333	WP_121765615.1	96.863	510	16	0	1	510	1	510	0	1029	511	0.998043	GCF_948842245.1
BA-BT3333	WP_279112822.1	97.451	510	13	0	1	510	1	510	0	1032	511	0.998043	GCF_948852355.1
BA-BT3333	WP_279112822.1	97.451	510	13	0	1	510	1	510	0	1032	511	0.998043	GCF_948854315.1
BA-BT3333	WP_279112822.1	97.451	510	13	0	1	510	1	510	0	1032	511	0.998043	GCF_948854825.1
BA-BT3333	WP_172503692.1	96.863	510	16	0	1	510	1	510	0	1026	511	0.998043	GCF_948859655.1
BA-BT3333	WP_279112822.1	97.451	510	13	0	1	510	1	510	0	1032	511	0.998043	GCF_948862425.1
BA-BT3333	WP_279112822.1	97.451	510	13	0	1	510	1	510	0	1032	511	0.998043	GCF_948866515.1
BA-BT3333	WP_121765615.1	96.863	510	16	0	1	510	1	510	0	1029	511	0.998043	GCF_948869225.1
BA-BT3333	WP_172503692.1	96.863	510	16	0	1	510	1	510	0	1026	511	0.998043	GCF_948881505.1
BA-BT3333	WP_279112822.1	97.451	510	13	0	1	510	1	510	0	1032	511	0.998043	GCF_948882535.1
BA-BT3333	WP_279112822.1	97.451	510	13	0	1	510	1	510	0	1032	511	0.998043	GCF_948882935.1
BA-BT3333	WP_172503692.1	96.863	510	16	0	1	510	1	510	0	1026	511	0.998043	GCF_948884465.1
BA-BT3333	WP_279112822.1	97.451	510	13	0	1	510	1	510	0	1032	511	0.998043	GCF_948889385.1
BA-BT3333	WP_172503692.1	96.863	510	16	0	1	510	1	510	0	1026	511	0.998043	GCF_948890145.1
BA-BT3333	WP_172503692.1	96.863	510	16	0	1	510	1	510	0	1026	511	0.998043	GCF_948890305.1
BA-BT3333	WP_279112822.1	97.451	510	13	0	1	510	1	510	0	1032	511	0.998043	GCF_948893185.1
BA-BT3333	WP_172503692.1	96.863	510	16	0	1	510	1	510	0	1026	511	0.998043	GCF_948897345.1
BA-BT3333	WP_279112822.1	97.451	510	13	0	1	510	1	510	0	1032	511	0.998043	GCF_948904375.1
BA-BT3333	WP_172503692.1	96.863	510	16	0	1	510	1	510	0	1026	511	0.998043	GCF_948906085.1
BA-BT3333	WP_172503692.1	96.863	510	16	0	1	510	1	510	0	1026	511	0.998043	GCF_948911185.1
BA-BT3333	WP_279112822.1	97.451	510	13	0	1	510	1	510	0	1032	511	0.998043	GCF_948914515.1
BA-BT3333	WP_172503692.1	96.863	510	16	0	1	510	1	510	0	1026	511	0.998043	GCF_948929985.1
BA-BT3333	WP_279112822.1	97.451	510	13	0	1	510	1	510	0	1032	511	0.998043	GCF_948931675.1
BA-BT3333	WP_279112822.1	97.451	510	13	0	1	510	1	510	0	1032	511	0.998043	GCF_948948055.1
BA-BT3333	WP_279112822.1	97.451	510	13	0	1	510	1	510	0	1032	511	0.998043	GCF_948956735.1
BA-BT3333	WP_172503692.1	96.863	510	16	0	1	510	1	510	0	1026	511	0.998043	GCF_948961735.1
BA-BT3333	WP_172503692.1	96.863	510	16	0	1	510	1	510	0	1026	511	0.998043	GCF_948967595.1
BA-BT3333	WP_279112822.1	97.451	510	13	0	1	510	1	510	0	1032	511	0.998043	GCF_948991795.1
BA-BT3333	WP_279112822.1	97.451	510	13	0	1	510	1	510	0	1032	511	0.998043	GCF_948992825.1
BA-BT3333	WP_121765615.1	96.863	510	16	0	1	510	1	510	0	1029	511	0.998043	GCF_949000205.1
BA-BT3333	WP_172503692.1	96.863	510	16	0	1	510	1	510	0	1026	511	0.998043	GCF_949000595.1
BA-BT3333	WP_172503692.1	96.863	510	16	0	1	510	1	510	0	1026	511	0.998043	GCF_949006435.1
BA-BT3333	WP_279112822.1	97.451	510	13	0	1	510	1	510	0	1032	511	0.998043	GCF_949007795.1
BA-BT3333	WP_172503692.1	96.863	510	16	0	1	510	1	510	0	1026	511	0.998043	GCF_949009485.1
BA-BT3333	WP_135036271.1	96.275	510	19	0	1	510	1	510	0	1020	511	0.998043	GCF_949011785.1
BA-BT3333	WP_135036271.1	96.275	510	19	0	1	510	1	510	0	1020	511	0.998043	GCF_949030725.1
BA-BT3333	WP_279112822.1	97.451	510	13	0	1	510	1	510	0	1032	511	0.998043	GCF_949031835.1
BA-BT3333	WP_279112822.1	97.451	510	13	0	1	510	1	510	0	1032	511	0.998043	GCF_949043715.1
BA-BT3333	WP_121765615.1	96.863	510	16	0	1	510	1	510	0	1029	511	0.998043	GCF_949052475.1
BA-BT3333	WP_172503692.1	96.863	510	16	0	1	510	1	510	0	1026	511	0.998043	GCF_949052645.1
BA-BT3333	WP_135036271.1	96.275	510	19	0	1	510	1	510	0	1020	511	0.998043	GCF_949064735.1
BA-BT3333	WP_285819846.1	97.059	510	15	0	1	510	1	510	0	1028	511	0.998043	GCF_949066575.1
BA-BT3333	WP_279120362.1	97.255	510	14	0	1	510	1	510	0	1029	511	0.998043	GCF_949077225.1
BA-BT3333	WP_279120362.1	97.255	510	14	0	1	510	1	510	0	1029	511	0.998043	GCF_949078975.1
BA-BT3333	WP_279112822.1	97.451	510	13	0	1	510	1	510	0	1032	511	0.998043	GCF_949081855.1
BA-BT3333	WP_303027985.1	96.863	510	16	0	1	510	1	510	0	1025	511	0.998043	GCF_949081925.1
BA-BT3333	WP_279112822.1	97.451	510	13	0	1	510	1	510	0	1032	511	0.998043	GCF_949092275.1
BA-BT3333	WP_172503692.1	96.863	510	16	0	1	510	1	510	0	1026	511	0.998043	GCF_949094045.1
BA-BT3333	WP_172503692.1	96.863	510	16	0	1	510	1	510	0	1026	511	0.998043	GCF_949095875.1
BA-BT3333	WP_279112822.1	97.451	510	13	0	1	510	1	510	0	1032	511	0.998043	GCF_949098395.1
BA-BT3333	WP_135036271.1	96.275	510	19	0	1	510	1	510	0	1020	511	0.998043	GCF_949114335.1
BA-BT3333	WP_279120362.1	97.255	510	14	0	1	510	1	510	0	1029	511	0.998043	GCF_949115845.1
BA-BT3333	WP_290381731.1	96.471	510	18	0	1	510	1	510	0	1021	511	0.998043	GCF_949117805.1
BA-BT3333	WP_285826637.1	97.059	510	15	0	1	510	1	510	0	1027	511	0.998043	GCF_949154705.1
BA-BT3333	WP_285819846.1	97.059	510	15	0	1	510	1	510	0	1028	511	0.998043	GCF_949280125.1
BA-BT3333	WP_279112822.1	97.451	510	13	0	1	510	1	510	0	1032	511	0.998043	GCF_949343545.1
BA-BT3333	WP_279120362.1	97.255	510	14	0	1	510	1	510	0	1029	511	0.998043	GCF_949343835.1
BA-BT3333	WP_279112822.1	97.451	510	13	0	1	510	1	510	0	1032	511	0.998043	GCF_949345665.1
BA-BT3333	WP_279120362.1	97.255	510	14	0	1	510	1	510	0	1029	511	0.998043	GCF_949347425.1
BA-BT3333	WP_279120362.1	97.255	510	14	0	1	510	1	510	0	1029	511	0.998043	GCF_949347455.1
BA-BT3333	WP_279112822.1	97.451	510	13	0	1	510	1	510	0	1032	511	0.998043	GCF_949349165.1
BA-BT3333	WP_286150499.1	96.863	510	16	0	1	510	1	510	0	1027	511	0.998043	GCF_949401165.1
BA-BT3333	WP_121765615.1	96.863	510	16	0	1	510	1	510	0	1029	511	0.998043	GCF_949425795.1
BA-BT3333	WP_121765615.1	96.863	510	16	0	1	510	1	510	0	1029	511	0.998043	GCF_949425875.1
BA-BT3333	WP_289197717.1	96.863	510	16	0	1	510	1	510	0	1029	511	0.998043	GCF_949426885.1
BA-BT3333	WP_172503692.1	96.863	510	16	0	1	510	1	510	0	1026	511	0.998043	GCF_949428825.1
BA-BT3333	WP_172503692.1	96.863	510	16	0	1	510	1	510	0	1026	511	0.998043	GCF_949428855.1
BA-BT3333	WP_172503692.1	96.863	510	16	0	1	510	1	510	0	1026	511	0.998043	GCF_949451695.1
BA-BT3333	WP_121765615.1	96.863	510	16	0	1	510	1	510	0	1029	511	0.998043	GCF_949451715.1
BA-BT3333	WP_279112822.1	97.451	510	13	0	1	510	1	510	0	1032	511	0.998043	GCF_949454765.1
BA-BT3333	WP_135036271.1	96.275	510	19	0	1	510	1	510	0	1020	511	0.998043	GCF_949456485.1
BA-BT3333	WP_279120362.1	97.255	510	14	0	1	510	1	510	0	1029	511	0.998043	GCF_949461625.1
BA-BT3333	WP_135036271.1	96.275	510	19	0	1	510	1	510	0	1020	511	0.998043	GCF_949463855.1
BA-BT3333	WP_289192620.1	96.768	495	16	0	16	510	1	495	0	999	511	0.968689	GCF_949466865.1
BA-BT3333	WP_279112822.1	97.451	510	13	0	1	510	1	510	0	1032	511	0.998043	GCF_949473255.1
BA-BT3333	WP_288786204.1	96.667	510	17	0	1	510	1	510	0	1023	511	0.998043	GCF_949483045.1
BA-BT3333	WP_135036271.1	96.275	510	19	0	1	510	1	510	0	1020	511	0.998043	GCF_949483735.1
BA-BT3333	WP_279112822.1	97.451	510	13	0	1	510	1	510	0	1032	511	0.998043	GCF_949486265.1
BA-BT3333	WP_279112822.1	97.451	510	13	0	1	510	1	510	0	1032	511	0.998043	GCF_949504775.1
BA-BT3333	WP_135036271.1	96.275	510	19	0	1	510	1	510	0	1020	511	0.998043	GCF_949516555.1
BA-BT3333	WP_279120362.1	97.255	510	14	0	1	510	1	510	0	1029	511	0.998043	GCF_949524915.1
BA-BT3333	WP_279112822.1	97.451	510	13	0	1	510	1	510	0	1032	511	0.998043	GCF_949526175.1
BA-BT3333	WP_279112822.1	97.451	510	13	0	1	510	1	510	0	1032	511	0.998043	GCF_949526545.1
BA-BT3333	WP_135036271.1	96.275	510	19	0	1	510	1	510	0	1020	511	0.998043	GCF_949531215.1
BA-BT3333	WP_121765615.1	96.863	510	16	0	1	510	1	510	0	1029	511	0.998043	GCF_949531475.1
BA-BT3333	WP_279112822.1	97.451	510	13	0	1	510	1	510	0	1032	511	0.998043	GCF_949534335.1
BA-BT3333	WP_279112822.1	97.451	510	13	0	1	510	1	510	0	1032	511	0.998043	GCF_949534605.1
BA-BT3333	WP_279120362.1	97.255	510	14	0	1	510	1	510	0	1029	511	0.998043	GCF_949542795.1
BA-BT3333	WP_279112822.1	97.451	510	13	0	1	510	1	510	0	1032	511	0.998043	GCF_949544625.1
BA-BT3333	WP_279112822.1	97.451	510	13	0	1	510	1	510	0	1032	511	0.998043	GCF_949545185.1
BA-BT3333	WP_279112822.1	97.451	510	13	0	1	510	1	510	0	1032	511	0.998043	GCF_949545475.1
BA-BT3333	WP_289197717.1	96.863	510	16	0	1	510	1	510	0	1029	511	0.998043	GCF_949546195.1
BA-BT3333	WP_279120362.1	97.255	510	14	0	1	510	1	510	0	1029	511	0.998043	GCF_949550035.1

## Sheet: BA-BT3334
qseqid	sseqid	pident	length	mismatch	gapopen	qstart	qend	sstart	send	evalue	bitscore	QueryLength	QueryCoverage	Strain
BA-BT3334	RLT81044.1	99.405	1345	8	0	1	1345	1	1345	0	2771	1347	0.998515	GCA_003671855.1
BA-BT3334	TFU51428.1	98.886	1347	15	0	1	1347	1	1347	0	2757	1347	1	GCA_004569485.1
BA-BT3334	TGY08740.1	99.332	1347	9	0	1	1347	1	1347	0	2772	1347	1	GCA_004794095.1
BA-BT3334	NDO52955.1	98.961	1347	14	0	1	1347	1	1347	0	2758	1347	1	GCA_010206385.1
BA-BT3334	GFH85618.1	99.033	1345	13	0	1	1345	1	1345	0	2763	1347	0.998515	GCA_011958815.1
BA-BT3334	MBF0728951.1	98.886	1347	15	0	1	1347	1	1347	0	2757	1347	1	GCA_015234815.1
BA-BT3334	MBF0837090.1	98.886	1347	15	0	1	1347	1	1347	0	2757	1347	1	GCA_015235485.1
BA-BT3334	MCR1996394.1	99.331	1345	9	0	1	1345	1	1345	0	2767	1347	0.998515	GCA_024623065.1
BA-BT3334	MCR2003967.1	99.258	1347	10	0	1	1347	1	1347	0	2772	1347	1	GCA_024623115.1
BA-BT3334	MDE6819553.1	98.736	1345	17	0	1	1345	1	1345	0	2757	1347	0.998515	GCA_029064105.1
BA-BT3334	MDE6988913.1	98.657	670	9	0	676	1345	1	670	0	1364	1347	0.497402	GCA_029064885.1
BA-BT3334	MEY8476977.1	98.961	1347	14	0	1	1347	1	1347	0	2758	1347	1	GCA_041225095.1
BA-BT3334	MFG6410088.1	99.332	1347	9	0	1	1347	1	1347	0	2772	1347	1	GCA_043558005.1
BA-BT3334	WP_044654720.1	97.632	929	22	0	417	1345	1	929	0	1881	1347	0.689681	GCF_000944395.1
BA-BT3334	WP_121768542.1	99.405	1345	8	0	1	1345	1	1345	0	2771	1347	0.998515	GCF_003671855.1
BA-BT3334	WP_135036273.1	98.886	1347	15	0	1	1347	1	1347	0	2757	1347	1	GCF_004569485.1
BA-BT3334	WP_136013333.1	99.332	1347	9	0	1	1347	1	1347	0	2772	1347	1	GCF_004794095.1
BA-BT3334	WP_278527483.1	99.258	1347	10	0	1	1347	1	1347	0	2769	1347	1	GCF_009775635.1
BA-BT3334	WP_148332203.1	98.961	1347	14	0	1	1347	1	1347	0	2758	1347	1	GCF_010206385.1
BA-BT3334	WP_172503693.1	99.033	1345	13	0	1	1345	1	1345	0	2763	1347	0.998515	GCF_011958815.1
BA-BT3334	WP_135036273.1	98.886	1347	15	0	1	1347	1	1347	0	2757	1347	1	GCF_015234815.1
BA-BT3334	WP_135036273.1	98.886	1347	15	0	1	1347	1	1347	0	2757	1347	1	GCF_015235485.1
BA-BT3334	WP_257466124.1	99.331	1345	9	0	1	1345	1	1345	0	2767	1347	0.998515	GCF_024623065.1
BA-BT3334	WP_257419552.1	99.258	1347	10	0	1	1347	1	1347	0	2772	1347	1	GCF_024623115.1
BA-BT3334	WP_303875406.1	98.736	1345	17	0	1	1345	1	1345	0	2757	1347	0.998515	GCF_029064105.1
BA-BT3334	WP_336617038.1	99.331	1345	9	0	1	1345	1	1345	0	2767	1347	0.998515	GCF_037126775.1
BA-BT3334	WP_336617038.1	99.331	1345	9	0	1	1345	1	1345	0	2767	1347	0.998515	GCF_037126785.1
BA-BT3334	WP_336617038.1	99.331	1345	9	0	1	1345	1	1345	0	2767	1347	0.998515	GCF_037126795.1
BA-BT3334	WP_336617038.1	99.331	1345	9	0	1	1345	1	1345	0	2767	1347	0.998515	GCF_037126845.1
BA-BT3334	WP_336617038.1	99.331	1345	9	0	1	1345	1	1345	0	2767	1347	0.998515	GCF_037126855.1
BA-BT3334	WP_336617038.1	99.331	1345	9	0	1	1345	1	1345	0	2767	1347	0.998515	GCF_037126885.1
BA-BT3334	WP_336618042.1	98.885	1345	15	0	1	1345	1	1345	0	2756	1347	0.998515	GCF_037126945.1
BA-BT3334	WP_336618042.1	98.885	1345	15	0	1	1345	1	1345	0	2756	1347	0.998515	GCF_037126965.1
BA-BT3334	WP_336618042.1	98.885	1345	15	0	1	1345	1	1345	0	2756	1347	0.998515	GCF_037126985.1
BA-BT3334	WP_336618042.1	98.885	1345	15	0	1	1345	1	1345	0	2756	1347	0.998515	GCF_037127005.1
BA-BT3334	WP_336618462.1	99.331	1345	9	0	1	1345	1	1345	0	2764	1347	0.998515	GCF_037127015.1
BA-BT3334	WP_336618462.1	99.331	1345	9	0	1	1345	1	1345	0	2764	1347	0.998515	GCF_037127045.1
BA-BT3334	WP_336618462.1	99.331	1345	9	0	1	1345	1	1345	0	2764	1347	0.998515	GCF_037127055.1
BA-BT3334	WP_336618042.1	98.885	1345	15	0	1	1345	1	1345	0	2756	1347	0.998515	GCF_037127075.1
BA-BT3334	WP_336617038.1	99.331	1345	9	0	1	1345	1	1345	0	2767	1347	0.998515	GCF_037127105.1
BA-BT3334	WP_336617038.1	99.331	1345	9	0	1	1345	1	1345	0	2767	1347	0.998515	GCF_037127115.1
BA-BT3334	WP_336617038.1	99.331	1345	9	0	1	1345	1	1345	0	2767	1347	0.998515	GCF_037127145.1
BA-BT3334	WP_336618042.1	98.885	1345	15	0	1	1345	1	1345	0	2756	1347	0.998515	GCF_037127185.1
BA-BT3334	WP_336618462.1	99.331	1345	9	0	1	1345	1	1345	0	2764	1347	0.998515	GCF_037127205.1
BA-BT3334	WP_148332203.1	98.961	1347	14	0	1	1347	1	1347	0	2758	1347	1	GCF_041225095.1
BA-BT3334	WP_148332203.1	98.961	1347	14	0	1	1347	1	1347	0	2758	1347	1	GCF_902362675.1
BA-BT3334	WP_175630654.1	98.885	1345	15	0	1	1345	1	1345	0	2758	1347	0.998515	GCF_903181435.1
BA-BT3334	WP_135036273.1	98.886	1347	15	0	1	1347	1	1347	0	2757	1347	1	GCF_910574325.1
BA-BT3334	WP_135036273.1	98.886	1347	15	0	1	1347	1	1347	0	2757	1347	1	GCF_910575425.1
BA-BT3334	WP_135036273.1	98.886	1347	15	0	1	1347	1	1347	0	2757	1347	1	GCF_910575745.1
BA-BT3334	WP_135036273.1	98.886	1347	15	0	1	1347	1	1347	0	2757	1347	1	GCF_910575935.1
BA-BT3334	WP_135036273.1	98.886	1347	15	0	1	1347	1	1347	0	2757	1347	1	GCF_910576515.1
BA-BT3334	WP_135036273.1	98.886	1347	15	0	1	1347	1	1347	0	2757	1347	1	GCF_910576575.1
BA-BT3334	WP_242357510.1	99.183	1347	11	0	1	1347	1	1347	0	2766	1347	1	GCF_932750975.1
BA-BT3334	WP_172503693.1	99.033	1345	13	0	1	1345	1	1345	0	2763	1347	0.998515	GCF_937891455.1
BA-BT3334	WP_288786203.1	98.885	1345	15	0	1	1345	1	1345	0	2758	1347	0.998515	GCF_947040545.1
BA-BT3334	WP_279085411.1	99.033	1345	13	0	1	1345	1	1345	0	2761	1347	0.998515	GCF_947053855.1
BA-BT3334	WP_172503693.1	99.033	1345	13	0	1	1345	1	1345	0	2763	1347	0.998515	GCF_947068035.1
BA-BT3334	WP_135036273.1	98.886	1347	15	0	1	1347	1	1347	0	2757	1347	1	GCF_947074935.1
BA-BT3334	WP_148332203.1	98.961	1347	14	0	1	1347	1	1347	0	2758	1347	1	GCF_947086915.1
BA-BT3334	WP_121768542.1	99.405	1345	8	0	1	1345	1	1345	0	2771	1347	0.998515	GCF_947172185.1
BA-BT3334	WP_303875406.1	98.736	1345	17	0	1	1345	1	1345	0	2757	1347	0.998515	GCF_947174895.1
BA-BT3334	WP_279104241.1	99.926	1345	1	0	1	1345	1	1345	0	2781	1347	0.998515	GCF_947246025.1
BA-BT3334	WP_279095247.1	98.959	1345	14	0	1	1345	1	1345	0	2761	1347	0.998515	GCF_947346605.1
BA-BT3334	WP_148332203.1	98.961	1347	14	0	1	1347	1	1347	0	2758	1347	1	GCF_947362115.1
BA-BT3334	WP_121768542.1	99.405	1345	8	0	1	1345	1	1345	0	2771	1347	0.998515	GCF_947363315.1
BA-BT3334	WP_172503693.1	99.033	1345	13	0	1	1345	1	1345	0	2763	1347	0.998515	GCF_947366735.1
BA-BT3334	WP_148332203.1	98.961	1347	14	0	1	1347	1	1347	0	2758	1347	1	GCF_947368045.1
BA-BT3334	WP_290208335.1	99.331	1345	9	0	1	1345	1	1345	0	2771	1347	0.998515	GCF_947384715.1
BA-BT3334	WP_121768542.1	99.405	1345	8	0	1	1345	1	1345	0	2771	1347	0.998515	GCF_947387665.1
BA-BT3334	WP_148332203.1	98.961	1347	14	0	1	1347	1	1347	0	2758	1347	1	GCF_947389115.1
BA-BT3334	WP_148332203.1	98.961	1347	14	0	1	1347	1	1347	0	2758	1347	1	GCF_947572155.1
BA-BT3334	WP_279187209.1	100	1347	0	0	1	1347	1	1347	0	2789	1347	1	GCF_947641525.1
BA-BT3334	WP_148332203.1	98.961	1347	14	0	1	1347	1	1347	0	2758	1347	1	GCF_947644335.1
BA-BT3334	WP_279181633.1	98.886	1347	15	0	1	1347	1	1347	0	2756	1347	1	GCF_947646815.1
BA-BT3334	WP_172503693.1	99.033	1345	13	0	1	1345	1	1345	0	2763	1347	0.998515	GCF_947649075.1
BA-BT3334	WP_279141597.1	99.48	1347	7	0	1	1347	1	1347	0	2776	1347	1	GCF_947651045.1
BA-BT3334	WP_288109465.1	98.81	1345	16	0	1	1345	1	1345	0	2755	1347	0.998515	GCF_948484595.1
BA-BT3334	WP_290208335.1	99.331	1345	9	0	1	1345	1	1345	0	2771	1347	0.998515	GCF_948499685.1
BA-BT3334	WP_286150498.1	99.554	1345	6	0	1	1345	1	1345	0	2776	1347	0.998515	GCF_948507765.1
BA-BT3334	WP_336524929.1	99.555	1347	6	0	1	1347	1	1347	0	2779	1347	1	GCF_948524155.1
BA-BT3334	WP_121768542.1	99.405	1345	8	0	1	1345	1	1345	0	2771	1347	0.998515	GCF_948527805.1
BA-BT3334	WP_279085411.1	99.033	1345	13	0	1	1345	1	1345	0	2761	1347	0.998515	GCF_948535675.1
BA-BT3334	WP_290079920.1	99.182	1345	11	0	1	1345	1	1345	0	2764	1347	0.998515	GCF_948540075.1
BA-BT3334	WP_121768542.1	99.405	1345	8	0	1	1345	1	1345	0	2771	1347	0.998515	GCF_948542355.1
BA-BT3334	WP_121768542.1	99.405	1345	8	0	1	1345	1	1345	0	2771	1347	0.998515	GCF_948548145.1
BA-BT3334	WP_121768542.1	99.405	1345	8	0	1	1345	1	1345	0	2771	1347	0.998515	GCF_948548625.1
BA-BT3334	WP_172503693.1	99.033	1345	13	0	1	1345	1	1345	0	2763	1347	0.998515	GCF_948558555.1
BA-BT3334	WP_289749137.1	99.331	1345	9	0	1	1345	1	1345	0	2766	1347	0.998515	GCF_948561305.1
BA-BT3334	WP_304871982.1	99.406	1347	8	0	1	1347	1	1347	0	2773	1347	1	GCF_948563185.1
BA-BT3334	WP_148332203.1	98.961	1347	14	0	1	1347	1	1347	0	2758	1347	1	GCF_948564985.1
BA-BT3334	WP_303032994.1	99.777	1345	3	0	1	1345	1	1345	0	2783	1347	0.998515	GCF_948569035.1
BA-BT3334	WP_336533722.1	99.406	1347	8	0	1	1347	1	1347	0	2774	1347	1	GCF_948569365.1
BA-BT3334	WP_121768542.1	99.405	1345	8	0	1	1345	1	1345	0	2771	1347	0.998515	GCF_948571295.1
BA-BT3334	WP_286437575.1	98.959	1345	14	0	1	1345	1	1345	0	2758	1347	0.998515	GCF_948572695.1
BA-BT3334	WP_121768542.1	99.405	1345	8	0	1	1345	1	1345	0	2771	1347	0.998515	GCF_948576015.1
BA-BT3334	WP_288109465.1	98.81	1345	16	0	1	1345	1	1345	0	2755	1347	0.998515	GCF_948580315.1
BA-BT3334	WP_121768542.1	99.405	1345	8	0	1	1345	1	1345	0	2771	1347	0.998515	GCF_948586845.1
BA-BT3334	WP_172503693.1	99.033	1345	13	0	1	1345	1	1345	0	2763	1347	0.998515	GCF_948590095.1
BA-BT3334	WP_288109465.1	98.81	1345	16	0	1	1345	1	1345	0	2755	1347	0.998515	GCF_948592645.1
BA-BT3334	WP_303032994.1	99.777	1345	3	0	1	1345	1	1345	0	2783	1347	0.998515	GCF_948593785.1
BA-BT3334	WP_279085411.1	99.033	1345	13	0	1	1345	1	1345	0	2761	1347	0.998515	GCF_948600145.1
BA-BT3334	WP_288109465.1	98.81	1345	16	0	1	1345	1	1345	0	2755	1347	0.998515	GCF_948603685.1
BA-BT3334	WP_121768542.1	99.405	1345	8	0	1	1345	1	1345	0	2771	1347	0.998515	GCF_948629865.1
BA-BT3334	WP_121768542.1	99.405	1345	8	0	1	1345	1	1345	0	2771	1347	0.998515	GCF_948631155.1
BA-BT3334	WP_288109465.1	98.81	1345	16	0	1	1345	1	1345	0	2755	1347	0.998515	GCF_948638415.1
BA-BT3334	WP_279085411.1	99.033	1345	13	0	1	1345	1	1345	0	2761	1347	0.998515	GCF_948642225.1
BA-BT3334	WP_279085411.1	99.033	1345	13	0	1	1345	1	1345	0	2761	1347	0.998515	GCF_948645135.1
BA-BT3334	WP_148332203.1	98.961	1347	14	0	1	1347	1	1347	0	2758	1347	1	GCF_948647835.1
BA-BT3334	WP_242357510.1	99.183	1347	11	0	1	1347	1	1347	0	2766	1347	1	GCF_948654765.1
BA-BT3334	WP_279085411.1	99.033	1345	13	0	1	1345	1	1345	0	2761	1347	0.998515	GCF_948654925.1
BA-BT3334	WP_288109465.1	98.81	1345	16	0	1	1345	1	1345	0	2755	1347	0.998515	GCF_948655245.1
BA-BT3334	WP_301092347.1	98.81	1345	16	0	1	1345	1	1345	0	2756	1347	0.998515	GCF_948656285.1
BA-BT3334	WP_336528402.1	99.033	1345	13	0	1	1345	1	1345	0	2759	1347	0.998515	GCF_948688615.1
BA-BT3334	WP_148332203.1	98.961	1347	14	0	1	1347	1	1347	0	2758	1347	1	GCF_948693805.1
BA-BT3334	WP_286150498.1	99.554	1345	6	0	1	1345	1	1345	0	2776	1347	0.998515	GCF_948694765.1
BA-BT3334	WP_336525754.1	99.777	1347	3	0	1	1347	1	1347	0	2786	1347	1	GCF_948695785.1
BA-BT3334	WP_279085411.1	99.033	1345	13	0	1	1345	1	1345	0	2761	1347	0.998515	GCF_948701235.1
BA-BT3334	WP_289193030.1	99.331	1345	9	0	1	1345	1	1345	0	2766	1347	0.998515	GCF_948702985.1
BA-BT3334	WP_288109465.1	98.81	1345	16	0	1	1345	1	1345	0	2755	1347	0.998515	GCF_948706925.1
BA-BT3334	WP_121768542.1	99.405	1345	8	0	1	1345	1	1345	0	2771	1347	0.998515	GCF_948738025.1
BA-BT3334	WP_172503693.1	99.033	1345	13	0	1	1345	1	1345	0	2763	1347	0.998515	GCF_948741665.1
BA-BT3334	WP_288109465.1	98.81	1345	16	0	1	1345	1	1345	0	2755	1347	0.998515	GCF_948743225.1
BA-BT3334	WP_288109465.1	98.81	1345	16	0	1	1345	1	1345	0	2755	1347	0.998515	GCF_948745125.1
BA-BT3334	WP_279085411.1	99.033	1345	13	0	1	1345	1	1345	0	2761	1347	0.998515	GCF_948750405.1
BA-BT3334	WP_279085411.1	99.033	1345	13	0	1	1345	1	1345	0	2761	1347	0.998515	GCF_948754875.1
BA-BT3334	WP_148332203.1	98.961	1347	14	0	1	1347	1	1347	0	2758	1347	1	GCF_948757045.1
BA-BT3334	WP_148332203.1	98.961	1347	14	0	1	1347	1	1347	0	2758	1347	1	GCF_948769445.1
BA-BT3334	WP_148332203.1	98.961	1347	14	0	1	1347	1	1347	0	2758	1347	1	GCF_948793725.1
BA-BT3334	WP_121768542.1	99.405	1345	8	0	1	1345	1	1345	0	2771	1347	0.998515	GCF_948796295.1
BA-BT3334	WP_288109465.1	98.81	1345	16	0	1	1345	1	1345	0	2755	1347	0.998515	GCF_948802405.1
BA-BT3334	WP_289771487.1	99.554	1345	6	0	1	1345	1	1345	0	2771	1347	0.998515	GCF_948811105.1
BA-BT3334	WP_279085411.1	99.033	1345	13	0	1	1345	1	1345	0	2761	1347	0.998515	GCF_948827295.1
BA-BT3334	WP_279085411.1	99.033	1345	13	0	1	1345	1	1345	0	2761	1347	0.998515	GCF_948834435.1
BA-BT3334	WP_121768542.1	99.405	1345	8	0	1	1345	1	1345	0	2771	1347	0.998515	GCF_948842245.1
BA-BT3334	WP_303032994.1	99.777	1345	3	0	1	1345	1	1345	0	2783	1347	0.998515	GCF_948852355.1
BA-BT3334	WP_121768542.1	99.405	1345	8	0	1	1345	1	1345	0	2771	1347	0.998515	GCF_948854315.1
BA-BT3334	WP_121768542.1	99.405	1345	8	0	1	1345	1	1345	0	2771	1347	0.998515	GCF_948854825.1
BA-BT3334	WP_288109465.1	98.81	1345	16	0	1	1345	1	1345	0	2755	1347	0.998515	GCF_948859655.1
BA-BT3334	WP_304523069.1	99.28	972	7	0	1	972	1	972	0	2004	1347	0.721604	GCF_948862425.1
BA-BT3334	WP_121768542.1	99.405	1345	8	0	1	1345	1	1345	0	2771	1347	0.998515	GCF_948866515.1
BA-BT3334	WP_121768542.1	99.405	1345	8	0	1	1345	1	1345	0	2771	1347	0.998515	GCF_948869225.1
BA-BT3334	WP_288109465.1	98.81	1345	16	0	1	1345	1	1345	0	2755	1347	0.998515	GCF_948881505.1
BA-BT3334	WP_121768542.1	99.405	1345	8	0	1	1345	1	1345	0	2771	1347	0.998515	GCF_948882535.1
BA-BT3334	WP_285828534.1	99.703	1345	4	0	1	1345	1	1345	0	2781	1347	0.998515	GCF_948882935.1
BA-BT3334	WP_279085411.1	99.033	1345	13	0	1	1345	1	1345	0	2761	1347	0.998515	GCF_948884465.1
BA-BT3334	WP_121768542.1	99.405	1345	8	0	1	1345	1	1345	0	2771	1347	0.998515	GCF_948889385.1
BA-BT3334	WP_288109465.1	98.81	1345	16	0	1	1345	1	1345	0	2755	1347	0.998515	GCF_948890145.1
BA-BT3334	WP_279085411.1	99.033	1345	13	0	1	1345	1	1345	0	2761	1347	0.998515	GCF_948890305.1
BA-BT3334	WP_121768542.1	99.405	1345	8	0	1	1345	1	1345	0	2771	1347	0.998515	GCF_948893185.1
BA-BT3334	WP_336526858.1	98.885	1345	15	0	1	1345	1	1345	0	2758	1347	0.998515	GCF_948897345.1
BA-BT3334	WP_121768542.1	99.405	1345	8	0	1	1345	1	1345	0	2771	1347	0.998515	GCF_948904375.1
BA-BT3334	WP_304408029.1	99.049	736	7	0	1	736	1	736	0	1522	1347	0.546399	GCF_948906085.1
BA-BT3334	WP_288109465.1	98.81	1345	16	0	1	1345	1	1345	0	2755	1347	0.998515	GCF_948911185.1
BA-BT3334	WP_121768542.1	99.405	1345	8	0	1	1345	1	1345	0	2771	1347	0.998515	GCF_948914515.1
BA-BT3334	WP_336527093.1	99.108	1345	12	0	1	1345	1	1345	0	2763	1347	0.998515	GCF_948929985.1
BA-BT3334	WP_121768542.1	99.405	1345	8	0	1	1345	1	1345	0	2771	1347	0.998515	GCF_948931675.1
BA-BT3334	WP_303032994.1	99.777	1345	3	0	1	1345	1	1345	0	2783	1347	0.998515	GCF_948948055.1
BA-BT3334	WP_121768542.1	99.405	1345	8	0	1	1345	1	1345	0	2771	1347	0.998515	GCF_948956735.1
BA-BT3334	WP_286437575.1	98.959	1345	14	0	1	1345	1	1345	0	2758	1347	0.998515	GCF_948961735.1
BA-BT3334	WP_288109465.1	98.81	1345	16	0	1	1345	1	1345	0	2755	1347	0.998515	GCF_948967595.1
BA-BT3334	WP_285828534.1	99.703	1345	4	0	1	1345	1	1345	0	2781	1347	0.998515	GCF_948991795.1
BA-BT3334	WP_303032994.1	99.777	1345	3	0	1	1345	1	1345	0	2783	1347	0.998515	GCF_948992825.1
BA-BT3334	WP_289193030.1	99.331	1345	9	0	1	1345	1	1345	0	2766	1347	0.998515	GCF_949000205.1
BA-BT3334	WP_288109465.1	98.81	1345	16	0	1	1345	1	1345	0	2755	1347	0.998515	GCF_949000595.1
BA-BT3334	WP_288109465.1	98.81	1345	16	0	1	1345	1	1345	0	2755	1347	0.998515	GCF_949006435.1
BA-BT3334	WP_121768542.1	99.405	1345	8	0	1	1345	1	1345	0	2771	1347	0.998515	GCF_949007795.1
BA-BT3334	WP_288109465.1	98.81	1345	16	0	1	1345	1	1345	0	2755	1347	0.998515	GCF_949009485.1
BA-BT3334	WP_148332203.1	98.961	1347	14	0	1	1347	1	1347	0	2758	1347	1	GCF_949011785.1
BA-BT3334	WP_148332203.1	98.961	1347	14	0	1	1347	1	1347	0	2758	1347	1	GCF_949030725.1
BA-BT3334	WP_121768542.1	99.405	1345	8	0	1	1345	1	1345	0	2771	1347	0.998515	GCF_949031835.1
BA-BT3334	WP_121768542.1	99.405	1345	8	0	1	1345	1	1345	0	2771	1347	0.998515	GCF_949043715.1
BA-BT3334	WP_289193030.1	99.331	1345	9	0	1	1345	1	1345	0	2766	1347	0.998515	GCF_949052475.1
BA-BT3334	WP_288109465.1	98.81	1345	16	0	1	1345	1	1345	0	2755	1347	0.998515	GCF_949052645.1
BA-BT3334	WP_278527483.1	99.258	1347	10	0	1	1347	1	1347	0	2769	1347	1	GCF_949064735.1
BA-BT3334	WP_285819845.1	99.258	1347	10	0	1	1347	1	1347	0	2771	1347	1	GCF_949066575.1
BA-BT3334	WP_288149060.1	98.92	648	7	0	1	648	1	648	0	1341	1347	0.481069	GCF_949077225.1
BA-BT3334	WP_336528136.1	98.906	731	8	0	1	731	1	731	0	1512	1347	0.542687	GCF_949078975.1
BA-BT3334	WP_121768542.1	99.405	1345	8	0	1	1345	1	1345	0	2771	1347	0.998515	GCF_949081855.1
BA-BT3334	WP_303027986.1	98.736	1345	17	0	1	1345	1	1345	0	2754	1347	0.998515	GCF_949081925.1
BA-BT3334	WP_121768542.1	99.405	1345	8	0	1	1345	1	1345	0	2771	1347	0.998515	GCF_949092275.1
BA-BT3334	WP_288109465.1	98.81	1345	16	0	1	1345	1	1345	0	2755	1347	0.998515	GCF_949094045.1
BA-BT3334	WP_279085411.1	99.033	1345	13	0	1	1345	1	1345	0	2761	1347	0.998515	GCF_949095875.1
BA-BT3334	WP_121768542.1	99.405	1345	8	0	1	1345	1	1345	0	2771	1347	0.998515	GCF_949098395.1
BA-BT3334	WP_278527483.1	99.258	1347	10	0	1	1347	1	1347	0	2769	1347	1	GCF_949114335.1
BA-BT3334	WP_336524929.1	99.555	1347	6	0	1	1347	1	1347	0	2779	1347	1	GCF_949115845.1
BA-BT3334	WP_278527483.1	99.258	1347	10	0	1	1347	1	1347	0	2769	1347	1	GCF_949117805.1
BA-BT3334	WP_285826636.1	99.331	1345	9	0	1	1345	1	1345	0	2768	1347	0.998515	GCF_949154705.1
BA-BT3334	WP_285819845.1	99.258	1347	10	0	1	1347	1	1347	0	2771	1347	1	GCF_949280125.1
BA-BT3334	WP_285828534.1	99.703	1345	4	0	1	1345	1	1345	0	2781	1347	0.998515	GCF_949343545.1
BA-BT3334	WP_121768542.1	99.405	1345	8	0	1	1345	1	1345	0	2771	1347	0.998515	GCF_949343835.1
BA-BT3334	WP_285828534.1	99.703	1345	4	0	1	1345	1	1345	0	2781	1347	0.998515	GCF_949345665.1
BA-BT3334	WP_121768542.1	99.405	1345	8	0	1	1345	1	1345	0	2771	1347	0.998515	GCF_949347425.1
BA-BT3334	WP_121768542.1	99.405	1345	8	0	1	1345	1	1345	0	2771	1347	0.998515	GCF_949347455.1
BA-BT3334	WP_285828534.1	99.703	1345	4	0	1	1345	1	1345	0	2781	1347	0.998515	GCF_949349165.1
BA-BT3334	WP_286150498.1	99.554	1345	6	0	1	1345	1	1345	0	2776	1347	0.998515	GCF_949401165.1
BA-BT3334	WP_121768542.1	99.405	1345	8	0	1	1345	1	1345	0	2771	1347	0.998515	GCF_949425795.1
BA-BT3334	WP_121768542.1	99.405	1345	8	0	1	1345	1	1345	0	2771	1347	0.998515	GCF_949425875.1
BA-BT3334	WP_289197718.1	99.628	1345	5	0	1	1345	1	1345	0	2774	1347	0.998515	GCF_949426885.1
BA-BT3334	WP_286437575.1	98.959	1345	14	0	1	1345	1	1345	0	2758	1347	0.998515	GCF_949428825.1
BA-BT3334	WP_286437575.1	98.959	1345	14	0	1	1345	1	1345	0	2758	1347	0.998515	GCF_949428855.1
BA-BT3334	WP_288109465.1	98.81	1345	16	0	1	1345	1	1345	0	2755	1347	0.998515	GCF_949451695.1
BA-BT3334	WP_121768542.1	99.405	1345	8	0	1	1345	1	1345	0	2771	1347	0.998515	GCF_949451715.1
BA-BT3334	WP_121768542.1	99.405	1345	8	0	1	1345	1	1345	0	2771	1347	0.998515	GCF_949454765.1
BA-BT3334	WP_148332203.1	98.961	1347	14	0	1	1347	1	1347	0	2758	1347	1	GCF_949456485.1
BA-BT3334	WP_336533722.1	99.406	1347	8	0	1	1347	1	1347	0	2774	1347	1	GCF_949461625.1
BA-BT3334	WP_148332203.1	98.961	1347	14	0	1	1347	1	1347	0	2758	1347	1	GCF_949463855.1
BA-BT3334	WP_289193030.1	99.331	1345	9	0	1	1345	1	1345	0	2766	1347	0.998515	GCF_949466865.1
BA-BT3334	WP_121768542.1	99.405	1345	8	0	1	1345	1	1345	0	2771	1347	0.998515	GCF_949473255.1
BA-BT3334	WP_290208335.1	99.331	1345	9	0	1	1345	1	1345	0	2771	1347	0.998515	GCF_949483045.1
BA-BT3334	WP_148332203.1	98.961	1347	14	0	1	1347	1	1347	0	2758	1347	1	GCF_949483735.1
BA-BT3334	WP_121768542.1	99.405	1345	8	0	1	1345	1	1345	0	2771	1347	0.998515	GCF_949486265.1
BA-BT3334	WP_121768542.1	99.405	1345	8	0	1	1345	1	1345	0	2771	1347	0.998515	GCF_949504775.1
BA-BT3334	WP_148332203.1	98.961	1347	14	0	1	1347	1	1347	0	2758	1347	1	GCF_949516555.1
BA-BT3334	WP_288149060.1	98.92	648	7	0	1	648	1	648	0	1341	1347	0.481069	GCF_949524915.1
BA-BT3334	WP_121768542.1	99.405	1345	8	0	1	1345	1	1345	0	2771	1347	0.998515	GCF_949526175.1
BA-BT3334	WP_121768542.1	99.405	1345	8	0	1	1345	1	1345	0	2771	1347	0.998515	GCF_949526545.1
BA-BT3334	WP_148332203.1	98.961	1347	14	0	1	1347	1	1347	0	2758	1347	1	GCF_949531215.1
BA-BT3334	WP_289193030.1	99.331	1345	9	0	1	1345	1	1345	0	2766	1347	0.998515	GCF_949531475.1
BA-BT3334	WP_121768542.1	99.405	1345	8	0	1	1345	1	1345	0	2771	1347	0.998515	GCF_949534335.1
BA-BT3334	WP_121768542.1	99.405	1345	8	0	1	1345	1	1345	0	2771	1347	0.998515	GCF_949534605.1
BA-BT3334	WP_288149060.1	98.92	648	7	0	1	648	1	648	0	1341	1347	0.481069	GCF_949542795.1
BA-BT3334	WP_121768542.1	99.405	1345	8	0	1	1345	1	1345	0	2771	1347	0.998515	GCF_949544625.1
BA-BT3334	WP_121768542.1	99.405	1345	8	0	1	1345	1	1345	0	2771	1347	0.998515	GCF_949545475.1
BA-BT3334	WP_289197718.1	99.628	1345	5	0	1	1345	1	1345	0	2774	1347	0.998515	GCF_949546195.1
BA-BT3334	WP_288149328.1	99.042	731	7	0	1	731	1	731	0	1512	1347	0.542687	GCF_949550035.1

[truncated: 6 more sheets: BA-BT3348, BA-BT3349, BA-BT3350, BA-BT4410, Presence, Deviation]
