# Supplementary material for: Revisiting Hyaluronan Catabolism in Bacteroides: Pathway Conservation, Overlooked Proteins, and Predictive Accuracy
Source: Microbiologyopen. 2026 Feb 5;15(1):e70227. doi: 10.1002/mbo3.70227 (PMC12877422; doi:10.1002/mbo3.70227)
Supplement: Supplementary file 3 — Table_S3. [file MBO3-15-e70227-s003.xlsx]

## Sheet: list1
		C1									C2		C3		C4										C5					C6		C7							C8			C9				C10
	BT	BH	BZ	BC	BCe	BN	BP	BHe	BNd	BTo	BR	BRo	BF	BHo	BP	BV	BM	BMe	BCo	BI	BNo	BS	BCu	BG	BTi	BCel	BIn	BO	BSt	BIh	BL	BE	BU	BCl	BSte	BFl	BGa	BGr	BFa	BB	BFae	BRe	BZh	BD	BFi	BFaec	BCa	BCon	BFaeci
	BT1596	32	32	31	32	80	86	30	32	31	0	77	95	25	0	26	30	27	29	0	31	81	30	35	31	32	30	76	31	0	23	32	78	33	32	30	33	0	24	24	23	83	34	92	92	94	92	94	98
	BT3324	68	67	69	72	32	79	68	69	70	0	70	84	25	0	0	69	0	55	0	78	78	70	68	71	72	72	72	71	0	0	71	70	72	72	71	71	0	24	0	0	25	86	85	86	85	86	86	94
	BT3328	37	0	49	40	41	40	0	0	0	0	0	43	0	0	0	0	0	0	0	0	0	0	39	0	40	0	0	0	0	0	0	0	39	39	0	39	0	0	0	0	0	46	76	76	53	52	54	95
	BT3329	0	0	41	38	0	27	0	0	0	0	0	30	0	0	0	0	0	0	0	0	0	0	36	0	38	0	0	0	0	0	0	0	0	26	0	0	0	0	0	0	0	61	71	47	47	32	58	77
	BT3330	25	0	38	32	30	47	53	0	0	0	51	40	0	0	0	0	0	30	0	37	0	48	38	32	32	0	0	55	0	0	0	54	26	22	22	21	0	0	0	0	23	42	41	64	64	41	64	97
	BT3331	36	36	60	41	40	60	62	30	35	0	61	61	27	28	27	26	27	43	25	56	26	64	55	41	41	36	36	60	29	26	35	62	34	37	29	33	29	25	25	27	34	75	75	75	81	60	81	96
	BT3332	51	35	75	56	54	70	69	37	51	35	70	73	35	35	36	50	35	37	37	63	36	71	78	55	56	51	50	69	36	34	50	70	45	50	41	45	36	28	30	35	43	87	86	86	89	73	88	98
	BT3333	77	77	73	80	82	89	75	79	76	0	77	89	53	0	54	77	53	51	28	85	85	78	52	80	80	80	81	81	0	56	78	78	78	78	78	78	29	54	54	54	41	88	88	88	88	89	89	95
	BT3334	69	68	52	70	74	78	69	67	65	27	69	91	48	28	32	70	30	50	91	74	74	71	53	70	70	70	70	70	31	31	70	70	71	70	71	70	31	29	28	29	53	89	89	91	91	89	91	96
	BT3348	81	81	76	83	85	91	82	85	88	0	84	97	63	41	61	83	0	45	0	90	90	64	75	54	83	84	85	85	54	44	82	84	85	85	85	84	53	47	48	48	72	71	96	96	64	97	97	98
	BT3349	78	77	73	83	77	87	81	80	80	0	81	92	35	0	36	81	34	65	24	85	84	81	27	83	83	82	83	83	0	24	80	81	82	81	82	80	26	25	26	26	37	92	73	92	93	93	93	96
	BT3350	31	31	31	66	68	75	29	61	60	0	31	86	27	0	95	64	0	30	0	31	32	64	62	65	69	66	66	66	0	0	64	64	60	61	31	30	0	0	0	0	27	85	85	85	82	84	85	87
	BT4410	0	0	67	69	73	82	55	68	0	0	0	92	58	0	0	0	0	53	0	0	0	65	55	69	69	69	69	70	0	0	39	37	39	39	0	39	0	84	86	86	23	92	91	92	91	91	92	95
		BT	B. thetaiotaomicron
		BH	B. heparinolyticus												BCo	B. coprosuis										BFl	B. fluxus
		BZ	B. zoogloeoformans												BI	B. ilei										BGa	B. gallinarum
		BC	B. caecigallinarum												BNo	B. nordii										BGr	B. graminisolvens
		BCe	B. cellulolyticus												BS	B. salyersiae										BFa	B. faecichinchillae
		BN	B. neonati												BCu	B. cutis										BB	B. bouchesdurhonensis
		BP	B. pyogenes												BG	B. gallinaceum										BFae	B. faecalis
		BHe	B. helcogenes												BTi	B. timonensis										BRe	B. reticulotermitis
		BNd	B. ndongoniae												BCel	B. cellulosilyticus										BZh	B. zhangwenhongii
		BTo	B. togonis												BIn	B. intestinalis										BD	B. difficilis
		BR	B. rhinocerotis												BO	B. oleiciplenus										BFi	B. finegoldii
		BRo	B. rodentium												BSt	B. stercorirosoris										BFaec	B. faecium
		BF	B. fragilis												BIh	B. ihuae										BCa	B. cacae
		BHo	B. hominis												BL	B. luti										BCon	B. congonensis
		BP	B. propionicifaciens												BE	B. eggerthii										BFaeci	B. faecis
		BV	B. vulgatus												BU	B. uniformis										BCae	B. caecimuris
		BM	B. muris												BCl	B. clarus										BA	B. acidifaciens
		BMe	B. mediterraneensis												BSte	B. stercoris										BX	B. xylanisolvens
																										BOv	B. ovatus
[truncated: 5 more columns]
